# Supplementary material for: Arginine dependency is a therapeutically exploitable vulnerability in chronic myeloid leukaemic stem cells
Source: EMBO Rep. 2023 Jul 25;24(10):e56279. doi: 10.15252/embr.202256279 (PMC10561355; doi:10.15252/embr.202256279)
Supplement: Supplementary file 5 — Source Data for Figure 1 [file EMBR-24-e56279-s003.zip]

Archive with 5 entries (5 files):
- EMBOR-2022-56279V3-Figure_1A_Source_Data-sd.xlsx
- EMBOR-2022-56279V3-Figure_1B_Source_Data-sd.xlsx
- EMBOR-2022-56279V3-Figure_1C_Source_Data-sd.xlsx
- EMBOR-2022-56279V3-Figure_1D_Source_Data-sd.tif
- EMBOR-2022-56279V3-Figure_1E_Source_Data-sd.xlsx
