# Supplementary material for: Arginine dependency is a therapeutically exploitable vulnerability in chronic myeloid leukaemic stem cells
Source: EMBO Rep. 2023 Jul 25;24(10):e56279. doi: 10.15252/embr.202256279 (PMC10561355; doi:10.15252/embr.202256279)
Supplement: Supplementary file 5 — Source Data for Figure 1 [file EMBR-24-e56279-s003.zip › EMBOR-2022-56279V3-Figure_1A_Source_Data-sd.xlsx]

## Sheet: Sheet1
	Plate 1	Plate 2	Plate 3
Complete	7.1	7.4	6.7
L-Alanine	7	6.8	6.5
L-Arginine	1.9	1.7	2.1
L-Asparagine	7.1	7.3	6.95
L-Aspartic acid	7.1	7.15	7.1
L-Citrulline	7.48	7	7.1
L-Cystine	7.8	7.4	7.2
L-Glutamic acid	7.2	7.4	7.74
L-Glutamine	2.5	2.4	2.8
Glycine	6.82	7.74	7.6
L-Histidine	1.4	1.9	2
L-Isoleucine	1.7	1.5	1.8
L-Leucine	1.88	1	2.2
L-Lysine	2.04	2.3	1.77
L-Methionine	1.4	2.1	1.88
L-Ornitine	6.4	7.3	7.03
L-Phenylalanine	1.8	1.9	1.96
L-Proline	7.4	8	7.1
L-Serine	4.1	4.3	4
Taurine	6.9	7.3	7.51
L-Threonine	2.3	1.64	2.6
L-Tryptophan	2.6	2.8	2.38
L-Tyrosine	2.75	1.74	2.5
L-Valine	2.48	2.27	2.4
