# Supplementary material for: Arginine dependency is a therapeutically exploitable vulnerability in chronic myeloid leukaemic stem cells
Source: EMBO Rep. 2023 Jul 25;24(10):e56279. doi: 10.15252/embr.202256279 (PMC10561355; doi:10.15252/embr.202256279)
Supplement: Supplementary file 5 — Source Data for Figure 1 [file EMBR-24-e56279-s003.zip › EMBOR-2022-56279V3-Figure_1B_Source_Data-sd.xlsx]

## Sheet: Sheet1
KLC22			K562
Complete	-Arg		Complete	-Arg
60440	14588		64180	9626
38486	12480		44203	9250
38048	10229		30802	6501
