# Supplementary material for: Arginine dependency is a therapeutically exploitable vulnerability in chronic myeloid leukaemic stem cells
Source: EMBO Rep. 2023 Jul 25;24(10):e56279. doi: 10.15252/embr.202256279 (PMC10561355; doi:10.15252/embr.202256279)
Supplement: Supplementary file 5 — Source Data for Figure 1 [file EMBR-24-e56279-s003.zip › EMBOR-2022-56279V3-Figure_1C_Source_Data-sd.xlsx]

## Sheet: Sheet1
	KCL22				K562
	Complete	-Arg			Complete	-Arg
AV- 7AAD-	87.2	74.4		AV- 7AAD-	94.75	74.95
	87.7	76.6			94.72	83.45
	84.6	65.3			94.05	82.01
AV+ 7AAD-	6.48	10.6		AV+ 7AAD-	2.25	7.23
	6.92	11.8			2.43	6.59
	8.27	17			2.37	6.37
AV+ 7AAD+	5.69	13.9		AV+ 7AAD+	2.42	15.1
	4.66	10			2.09	7.32
	5.98	16.5			2.69	9.49
AV- 7AAD+	0.61	1.08		AV- 7AAD+	0.58	2.72
	0.7	1.53			0.76	2.64
	1.13	1.18			0.89	2.13
