# Supplementary material for: Arginine dependency is a therapeutically exploitable vulnerability in chronic myeloid leukaemic stem cells
Source: EMBO Rep. 2023 Jul 25;24(10):e56279. doi: 10.15252/embr.202256279 (PMC10561355; doi:10.15252/embr.202256279)
Supplement: Supplementary file 5 — Source Data for Figure 1 [file EMBR-24-e56279-s003.zip › EMBOR-2022-56279V3-Figure_1E_Source_Data-sd.xlsx]

## Sheet: Sheet1
Healthy bone marrow	CML	AML normal karyotype	AML complex	AML MLL	AML inv(16)	AML t(8;21)	AML t(15;17)
4.46399	4.03972	7.14329	4.16869	4.39038	4.93333	5.46341	10.4818
4.18253	4.25547	4.25426	6.34074	4.39591	5.0917	7.41427	8.16272
3.95152	4.69736	4.2937	4.80507	4.8552	4.51576	10.0418	8.42635
4.1648	4.1628	4.27583	4.25959	4.43938	5.58662	4.59331	6.18676
4.32396	4.09533	4.62888	5.06986	4.60454	4.93779	6.47601	4.963
4.29235	5.02115	4.53158	5.06476	4.56427	5.3424	5.56244	6.78425
4.32711	4.38523	5.74212	4.39409	4.777	4.31621	9.05089	6.90466
4.59902	4.13987	4.29017	3.99593	4.45043	4.48104	4.89121	6.63444
4.10948	4.42482	6.09312	4.89978	5.47684	7.53311	4.80578	6.09697
4.2875	4.15051	5.27973	5.99545	5.40189	4.29137	5.4632	9.69154
4.10869	4.66477	4.96618	4.94957	8.27963	5.49605	5.21523	5.9096
4.47457	4.17725	5.46547	5.42256	4.70836	5.09357	6.29809	10.7978
4.22707	4.62916	3.99595	5.21995	4.1171	6.04402	9.20382	8.44284
4.3414	3.89446	5.66174	4.51839	4.42815	5.27649	5.14026	7.92454
4.44885	4.56707	4.93194	5.75725	5.54537	4.94693	5.99806	8.97455
4.10336	4.11487	4.73603	4.74775	4.37999	5.19616	5.40995	9.1814
4.24901	4.47954	4.62858	4.42611	5.95235	4.13723	7.46088	9.18597
3.88323	3.87691	6.1174	5.03523	5.67148	4.3069	5.88953	6.95088
4.0931	4.21224	4.88815	4.92537	4.7619	4.97085	7.87121	9.99266
4.60585	4.43939	5.60044	5.81331	4.65673	4.83722	5.03326	5.08317
4.29291	4.58758	4.37471	3.90668	4.6848	6.30129	5.97278	6.31574
4.14516	4.1612	5.70683	4.96384	4.68693	4.31495	5.92114	8.49334
4.05323	4.21749	5.12061	4.66038	4.42601	4.30684	5.31047	5.66722
3.8416	4.54916	5.84559	6.6099	6.38356	5.25933	5.96101	9.47632
4.11129	4.1669	4.11947	5.5496	4.619	5.48275	5.79089	8.65436
5.4307	4.41074	4.42032	5.58745	4.17394	4.65291	4.70451	8.18591
4.40517	4.11534	4.80425	4.65616	5.48427	4.47312	5.28364	7.9437
3.78389	4.41416	4.96538	4.40609	5.75315	5.30802	6.58466	8.62973
4.51729	4.13381	5.38375	4.40909	5.19787		4.1087	7.64063
4.03448	4.80418	4.40272	5.33989	4.87362		4.76367	5.1178
4.1208	4.18169	5.5801	4.98635	4.28332		4.38196	7.71954
4.73714	3.73876	5.02332	5.75038	4.70701		6.22632	8.05656
3.761	4.21734	5.28015	4.40878	4.11181		7.34791	5.94659
3.93315	4.32095	4.89027	5.5001	6.0982		4.68227	7.38565
4.57853	4.28822	5.2393	4.19582	4.43098		4.5411	9.33489
4.10441	4.25654	4.33706	4.83621	4.4054		5.25188	5.59639
4.14897	4.839	4.69682	4.69368	5.2386		5.45735	9.86919
3.81258	4.44588	6.47309	5.33378	5.91115		6.14026
4.31836	4.45171	4.14389	5.11548			5.42083
4.06252	4.62074	4.25953	4.2218			5.72002
5.137	4.20464	4.16347	6.89401
4.38492	4.20438	4.66632	4.12726
5.33197	3.97718	4.14809	4.60072
4.23259	4.10795	5.00408	4.17363
4.11274	4.73166	4.90432	5.61571
4.46347	4.59045	4.14286	4.48093
4.13528	4.62907	4.41664	4.93668
4.15663	4.60928	5.09554	4.70936
4.33087	4.164	5.21868
4.19817	4.49562	5.22579
4.36322	4.57945	4.75914
4.40271	4.04903	4.63335
4.60048	4.04345	6.41441
4.08518	4.08433	4.33064
4.11326	4.23568	5.18536
4.77203	4.02547	4.60817
4.16248	4.53479	4.50832
4.62952	3.8816	4.92889
4.96228	4.30032	4.80908
4.1353	3.83026	5.32423
4.15765	4.1582	4.69701
4.22393	4.411	4.04146
4.2783	4.10385	4.44579
4.91107	4.37952	5.01334
4.97677	4.13572	5.88082
4.30521	4.79781	4.87402
4.2394	4.12444	4.50895
5.56801	4.42679	4.23497
5.04968	4.31811	5.95512
3.9867	4.76141	5.55916
4.05306	4.25522	4.94848
4.88312	4.18281	4.62171
4.25549	4.13957	4.04638
	4.47927	5.42246
	4.16411	4.16796
	4.10846	4.37967
		4.11865
		4.58001
		4.78284
		4.78879
		4.05624
		4.49949
		4.5997
		4.44345
		5.09554
		4.79509
		4.56408
		4.95234
		5.45058
		4.56954
		4.97527
		4.98538
		4.52481
		4.61323
		4.18868
		4.43473
		5.43756
		4.64571
		5.21998
		4.55483
		4.85182
		4.84455
		4.66847
		4.78843
		5.13596
		4.40866
		4.53357
		4.84511
		4.22863
		5.21006
		5.70695
		4.19967
		4.65945
		5.14068
		5.10549
		4.57188
		4.42711
		5.84432
		5.60955
		5.03471
		4.43525
		4.60824
		5.44939
		4.38666
		5.76341
		4.45469
		4.72886
		5.35417
		5.28347
		5.71561
		4.32122
		5.11902
		5.80102
		5.61475
		5.219
		4.80605
		9.53421
		4.09247
		4.45814
		4.8522
		4.97089
		4.26034
		5.81254
		4.69103
		4.44147
		5.32324
		4.00398
		5.75789
		4.31906
		4.4104
		4.74389
		4.86807
		5.03351
		4.67744
		5.63349
		5.4389
		4.3293
		4.07522
		4.60015
		5.13103
		4.13714
		5.91696
		4.52802
		6.09183
		5.19021
		4.73447
		4.01456
		4.56293
		5.96665
		4.54583
		4.68498
		4.69574
		4.10813
		4.02137
		4.12761
		5.31727
		4.34807
		4.25699
		5.81213
		5.17577
		4.8053
		4.8624
		5.23991
		4.26044
		5.00874
		4.17658
		5.38307
		6.56143
		4.70826
		5.40478
		5.32019
		5.68889
		4.38067
		4.27011
		4.56907
		6.01272
		5.33527
		4.79131
		4.15829
		4.93742
		5.2517
		4.74841
		5.07647
		5.59718
		5.11156
		5.10989
		4.11307
		4.12752
		4.45849
		4.12984
		5.6525
		4.32263
		5.84995
		4.5857
		4.52383
		8.50972
		5.24213
		4.88933
		6.53539
		6.85815
		7.29392
		5.73943
		5.13511
		4.92634
		4.12996
		4.75216
		4.35974
		4.94321
		4.31016
		3.99507
		5.64162
		5.36832
		4.46709
		5.01697
		4.58479
		4.68428
		5.10882
		4.61678
		7.20416
		4.9143
		6.13182
		4.10607
		4.12717
		4.6852
		5.29794
		5.17759
		5.44189
		5.67394
		4.37343
		4.95608
		3.81333
		5.49833
		4.35071
		4.59031
		5.60141
		5.10513
		4.35448
		5.45635
		5.3765
		4.06644
		5.77774
		4.57855
		4.54375
		4.48416
		4.13178
		5.08512
		4.3552
		4.47609
		4.79393
		5.48331
		5.55165
		4.88751
		4.65034
		5.4108
		4.20783
		4.90772
		5.6401
		4.75281
		4.79973
		9.46646
		4.40466
		4.67801
		6.54739
		5.81191
		4.40444
		5.63812
		5.79386
		5.1758
		4.73813
		4.77303
		5.22476
		6.04681
		4.39909
		4.65044
		4.60629
		7.63153
		6.53276
		4.74066
		5.27462
		6.77198
		4.53697
		5.67348
		4.95633
		4.13152
		5.26388
		4.87819
		4.65543
		4.60348
		6.46396
		4.31958
		5.528
		4.35716
		4.15306
		4.51664
		4.92889
		6.11772
		4.13412
		4.19117
		5.38283
		6.21258
		5.35064
		5.64734
		4.15404
		4.37483
		5.21047
		4.15136
		6.40212
		4.7725
		5.12144
		5.27051
		5.49536
		4.86713
		6.34554
		4.63344
		4.83794
		4.14543
		7.29791
		4.41722
		4.72661
		4.14153
		5.30563
		5.66521
		5.49181
		5.31115
		4.634
		5.2724
		5.41395
		4.36467
		4.364
		4.63264
		4.13877
