# Supplementary material for: Arginine dependency is a therapeutically exploitable vulnerability in chronic myeloid leukaemic stem cells
Source: EMBO Rep. 2023 Jul 25;24(10):e56279. doi: 10.15252/embr.202256279 (PMC10561355; doi:10.15252/embr.202256279)
Supplement: Supplementary file 6 — Source Data for Figure 2 [file EMBR-24-e56279-s008.zip › EMBOR-2022-56279V3-Figure_2A_Source_Data-sd.xlsx]

## Sheet: Sheet1
CD34+ recovery of input Log10
	UT			-Arg
UD	1.14063	1.49415	1.65302	1.97405	1.80753	1.79652
D1	1.36248	1.40175	1.59824	0.340444	1.15229	1.08264
D2	1.08778	0.983175	1.24908	-1.92082	-0.24949	-0.67572
D3	1.08458	1.08475	0.721398	-2.22185	-0.91721	-2.52288
D4	0.371991	0.338058	0.152288	-2.52288	-1.95861	-2.39794
Total recovery of input Log10
	UT			-Arg
UD	1.05046	1.4484	1.42357	1.97035	1.82413	1.8384
D1	1.29929	1.36436	1.41061	0.480725	1.13672	1.08092
D2	1.20629	0.968249	1.22621	-2.22185	-0.50864	-0.69465
D3	1.04415	1.10738	0.906335	-2.69897	-1.4437	-2.30103
D4	0.22917	0.381115	0.466126	-2.69897	-1.85387	-2.69897
