# Supplementary material for: Arginine dependency is a therapeutically exploitable vulnerability in chronic myeloid leukaemic stem cells
Source: EMBO Rep. 2023 Jul 25;24(10):e56279. doi: 10.15252/embr.202256279 (PMC10561355; doi:10.15252/embr.202256279)
Supplement: Supplementary file 6 — Source Data for Figure 2 [file EMBR-24-e56279-s008.zip › EMBOR-2022-56279V3-Figure_2B_Source_Data-sd.xlsx]

## Sheet: Sheet1
Complete	-Arg	-Orn	-Cit
100	30.6723	93.5755	97.3028
100	47.6	107.067	105.6
100	82.3729
100	74.1627
