# Supplementary material for: Arginine dependency is a therapeutically exploitable vulnerability in chronic myeloid leukaemic stem cells
Source: EMBO Rep. 2023 Jul 25;24(10):e56279. doi: 10.15252/embr.202256279 (PMC10561355; doi:10.15252/embr.202256279)
Supplement: Supplementary file 6 — Source Data for Figure 2 [file EMBR-24-e56279-s008.zip › EMBOR-2022-56279V3-Figure_2D_Source_Data-sd.xlsx]

## Sheet: Sheet1
Complete	-Arg	-Orn	-Cit
100	12.1405	54.95	74.9
100	18.4318	103.25	134.55
100	13.8889
100	15.0485
