# Supplementary material for: Arginine dependency is a therapeutically exploitable vulnerability in chronic myeloid leukaemic stem cells
Source: EMBO Rep. 2023 Jul 25;24(10):e56279. doi: 10.15252/embr.202256279 (PMC10561355; doi:10.15252/embr.202256279)
Supplement: Supplementary file 7 — Source Data for Figure 3 [file EMBR-24-e56279-s001.zip]

Archive with 11 entries (10 files):
- .DS_Store
- 3B/
- 3B/EMBOR-2022-56279V3-Figure_3B_Source_Data-sd(1).tif
- 3B/EMBOR-2022-56279V3-Figure_3B_Source_Data-sd.tif
- EMBOR-2022-56279V3-Figure_3A_Source_Data-sd.xlsx
- EMBOR-2022-56279V3-Figure_3C_Source_Data-sd.xlsx
- EMBOR-2022-56279V3-Figure_3D_Source_Data-sd.xlsx
- EMBOR-2022-56279V3-Figure_3E_Source_Data-sd.xlsx
- EMBOR-2022-56279V3-Figure_3F_Source_Data-sd.xlsx
- EMBOR-2022-56279V3-Figure_3G_Source_Data-sd.xlsx
- EMBOR-2022-56279V3-Figure_3H_Source_Data-sd.xlsx
