# Supplementary material for: Arginine dependency is a therapeutically exploitable vulnerability in chronic myeloid leukaemic stem cells
Source: EMBO Rep. 2023 Jul 25;24(10):e56279. doi: 10.15252/embr.202256279 (PMC10561355; doi:10.15252/embr.202256279)
Supplement: Supplementary file 7 — Source Data for Figure 3 [file EMBR-24-e56279-s001.zip › EMBOR-2022-56279V3-Figure_3A_Source_Data-sd.xlsx]

## Sheet: Sheet1
UT	IM	BCT	IM + BCT
100	29.7883	58.0131	2.79503
100	53.865	45.9516	18.3187
100	22.8437	43.6557	7.58147
100	29.5152	44.6752	8.95257
