# Supplementary material for: Arginine dependency is a therapeutically exploitable vulnerability in chronic myeloid leukaemic stem cells
Source: EMBO Rep. 2023 Jul 25;24(10):e56279. doi: 10.15252/embr.202256279 (PMC10561355; doi:10.15252/embr.202256279)
Supplement: Supplementary file 7 — Source Data for Figure 3 [file EMBR-24-e56279-s001.zip › EMBOR-2022-56279V3-Figure_3C_Source_Data-sd.xlsx]

## Sheet: Sheet1
Control		sg-2		sg-3
-	+	-	+	-	+
94.2	81.1	91.2	53.1	94	56.7
95.1	83.9	93.3	61.2	91.1	54.7
95.6	79.8	91.7	54	92.8	51.3
