# Supplementary material for: Arginine dependency is a therapeutically exploitable vulnerability in chronic myeloid leukaemic stem cells
Source: EMBO Rep. 2023 Jul 25;24(10):e56279. doi: 10.15252/embr.202256279 (PMC10561355; doi:10.15252/embr.202256279)
Supplement: Supplementary file 7 — Source Data for Figure 3 [file EMBR-24-e56279-s001.zip › EMBOR-2022-56279V3-Figure_3D_Source_Data-sd.xlsx]

## Sheet: Sheet1
UT	IM	BCT	IM + BCT
100	226.21	349.158	355.158
100	244.466	341.046	279.09
100	177.252	261.917	264.089
100	168.321	244.72	250.4
