# Supplementary material for: Arginine dependency is a therapeutically exploitable vulnerability in chronic myeloid leukaemic stem cells
Source: EMBO Rep. 2023 Jul 25;24(10):e56279. doi: 10.15252/embr.202256279 (PMC10561355; doi:10.15252/embr.202256279)
Supplement: Supplementary file 7 — Source Data for Figure 3 [file EMBR-24-e56279-s001.zip › EMBOR-2022-56279V3-Figure_3E_Source_Data-sd.xlsx]

## Sheet: Sheet1
UT	IM	BCT	IM+BCT
100	26.6979	44.7307	25.9953
100	17.4339	79.1005	42.0635
100	67.2035	66.6179	64.5681
100	97.0266	59.3114	56.964
100	25.2707	33.3333	16.3533
