# Supplementary material for: Arginine dependency is a therapeutically exploitable vulnerability in chronic myeloid leukaemic stem cells
Source: EMBO Rep. 2023 Jul 25;24(10):e56279. doi: 10.15252/embr.202256279 (PMC10561355; doi:10.15252/embr.202256279)
Supplement: Supplementary file 7 — Source Data for Figure 3 [file EMBR-24-e56279-s001.zip › EMBOR-2022-56279V3-Figure_3F_Source_Data-sd.xlsx]

## Sheet: Sheet1
UT	IM	BCT	IM+BCT	OMA
100	103.002	80.863	83.6773	0.938086
100	93.8547	74.8603	78.7709	7.7933
100	112.061	96.0526	103.728	0.723684
