# Supplementary material for: Arginine dependency is a therapeutically exploitable vulnerability in chronic myeloid leukaemic stem cells
Source: EMBO Rep. 2023 Jul 25;24(10):e56279. doi: 10.15252/embr.202256279 (PMC10561355; doi:10.15252/embr.202256279)
Supplement: Supplementary file 7 — Source Data for Figure 3 [file EMBR-24-e56279-s001.zip › EMBOR-2022-56279V3-Figure_3G_Source_Data-sd.xlsx]

## Sheet: Sheet1
UT	IM	BCT	IM+BCT
100	48.9855	51.0145	4.92754
100	30.3774	22.8302	12.4528
100	52.3212	29.862	18.0678
100	74.2857	54.2857	17.1429
100	65.1515	40.9091	9.59596
100	24.7312	20.4301	7.52688
100	29.7059	19.2647	5.44118
