# Supplementary material for: Arginine dependency is a therapeutically exploitable vulnerability in chronic myeloid leukaemic stem cells
Source: EMBO Rep. 2023 Jul 25;24(10):e56279. doi: 10.15252/embr.202256279 (PMC10561355; doi:10.15252/embr.202256279)
Supplement: Supplementary file 7 — Source Data for Figure 3 [file EMBR-24-e56279-s001.zip › EMBOR-2022-56279V3-Figure_3H_Source_Data-sd.xlsx]

## Sheet: Sheet1
UT	IM	BCT	IM+BCT
100	128.019	91.7874	79.2271
100	94.5799	86.9919	67.2087
100	90.8213	99.7584	104.106
100	114.651	99.3186	125.724
100	120.17	105.945	109.979
100	136.364	56.3636	127.273
