# Supplementary material for: Arginine dependency is a therapeutically exploitable vulnerability in chronic myeloid leukaemic stem cells
Source: EMBO Rep. 2023 Jul 25;24(10):e56279. doi: 10.15252/embr.202256279 (PMC10561355; doi:10.15252/embr.202256279)
Supplement: Supplementary file 8 — Source Data for Figure 4 [file EMBR-24-e56279-s010.zip]

Archive with 3 entries (3 files):
- EMBOR-2022-56279V3-Figure_4B_Source_Data-sd.xlsx
- EMBOR-2022-56279V3-Figure_4C_Source_Data-sd.xlsx
- EMBOR-2022-56279V3-Figure_4D_Source_Data-sd.xlsx
