# Supplementary material for: Arginine dependency is a therapeutically exploitable vulnerability in chronic myeloid leukaemic stem cells
Source: EMBO Rep. 2023 Jul 25;24(10):e56279. doi: 10.15252/embr.202256279 (PMC10561355; doi:10.15252/embr.202256279)
Supplement: Supplementary file 8 — Source Data for Figure 4 [file EMBR-24-e56279-s010.zip › EMBOR-2022-56279V3-Figure_4B_Source_Data-sd.xlsx]

## Sheet: Sheet1
	Log2 FC	-log10(q value)
CHAC1	5.85681	36.257
ADM2	5.08865	19.7343
SESN2	2.33635	14.1123
ATF3	2.44377	13.4863
SLC7A11	3.71815	13.4794
PSAT1	4.54379	12.3873
ULBP1	4.46523	10.6006
ASNS	2.61093	9.4808
DDIT4	3.22438	9.1304
ASNSP4	2.72669	8.74244
VLDLR	3.0952	7.76614
SLC6A9	2.7257	6.70373
STC2	8.54586	5.99009
TRIB3	2.19585	5.90476
CARS1	1.17517	5.50195
NDUFA4L2	4.13569	5.16568
RPS6KA2	3.27736	5.08692
LRATD2	1.29267	4.97522
MTHFD2	1.30782	4.91223
EIF1	0.926752	4.91223
ALDH1L2	3.5805	4.7314
PCK2	1.5298	4.60462
CCPG1	0.893853	4.34219
CDC42EP1	5.11758	4.29093
CBS	3.74383	4.29093
PMAIP1	0.9093	4.01143
PHGDH	1.9843	3.97037
LINC00662	0.884469	3.61679
KIF1A	5.28096	3.60913
TUBE1	0.936858	3.06485
TMEM268	0.999038	2.90464
SLC3A2	1.15179	2.90464
HOXB9	4.83382	2.90071
PSAT1P3	3.68162	2.8333
GPT2	1.46047	2.74709
DDIT3	1.49636	2.62749
MFAP4	2.41206	2.62749
INHBE	4.34316	2.61225
CHRM3-AS2	1.71656	2.50538
AARS1	0.935172	2.50538
ENSG00000260949	1.92022	2.46874
RGS16	1.87888	2.42588
VLDLR-AS1	5.50079	2.36023
JDP2	1.67181	2.36023
SLC7A11-AS1	3.09672	2.34098
ASS1	5.19973	2.32445
DNASE2	0.669518	2.31241
S100P	3.12662	2.30859
ENSG00000238107	3.54227	1.87898
VEGFA	1.22101	1.69921
OSCAR	2.2056	1.69921
TNFRSF4	1.47766	1.69808
TMEM267	0.660651	1.62058
MS4A7	1.22401	1.62058
WARS1	1.37387	1.58461
PIM2	0.594389	1.56693
ALB	1.93538	1.56377
ENSG00000253810	3.64765	1.56377
SLC7A3	3.9396	1.48458
CXCL10	5.46385	1.44345
CD48	0.734068	1.35725
MTHFD2P7	1.31516	1.34805
HCK	1.15313	1.34805
ENSG00000231684	0.937536	1.3374
MARS1	0.839774	1.3374
COLGALT2	1.25022	1.32689
SARS1	0.549135	1.19547
PPM1M	0.783346	1.19547
ENSG00000273812	0.991163	1.19547
CAND2	-0.81631	1.19074
ZNF516-AS1	1.30566	1.19018
TM6SF1	1.60091	1.17285
TCEA3	1.97949	1.15871
CRNDE	1.19529	1.15871
FASN	-1.11759	1.15417
TREML2	0.819717	1.1036
EBI3	5.34271	1.08585
SHMT2	0.894938	1.08469
ALDH2	0.844197	1.03286
STEAP3	-0.54795	1.01871
ZBED3-AS1	1.13621	1.0066
CHRNB1	0.620066	1.0066
GARS1	1.04442	0.985424
ENSG00000260479	1.64941	0.910799
APOL6	0.851188	0.872872
FBLL1	3.13264	0.871273
TSC22D3	1.39164	0.823052
ENSG00000289506	4.0529	0.802075
ZNF407-AS1	0.603117	0.719236
ENSG00000205300	1.69176	0.713211
LRP4	-0.76229	0.71083
CSF2RA	0.830065	0.70122
SLC7A8	-1.04435	0.670858
XKR5	1.18889	0.668053
BATF3	1.70131	0.642728
CEBPG	0.84262	0.642728
ATF4	0.773546	0.642728
LOC107984948	1.38197	0.642723
MAP1B	2.52027	0.632245
CTH	0.869465	0.628157
KLHDC7B	3.0585	0.628157
LOC100420048	4.95475	0.60688
AGA	0.713953	0.60688
YARS1	0.594084	0.574018
ENSG00000260498	1.95186	0.559203
ANAPC16	0.485714	0.53238
CYP51A1	-0.68059	0.523507
TMEM116	0.584698	0.515631
VANGL1	-0.48654	0.509827
HERPUD1	0.776768	0.508556
ODAD4	1.18505	0.493075
MIOX	3.66409	0.493075
TNFAIP6	0.839031	0.492048
RSL24D1	0.702377	0.482934
TNFSF8	1.43036	0.4814
HSP90AA6P	-0.96178	0.436213
ERFE	1.5616	0.409167
SLC1A5	0.992138	0.390889
TWF2-DT	1.4177	0.343539
ZFAS1	0.729898	0.343539
COL5A2	1.44263	0.334501
HAX1	0.71777	0.31781
CHD5	1.15456	0.307325
TSEN15	0.566446	0.305018
SYTL1	0.739278	0.305018
ARRDC3	0.516745	0.305018
LOC124902995	0.85801	0.305018
RNF41	0.545235	0.300082
ASPHD2	1.22701	0.298545
HMGCS1	-1.15181	0.272698
CALCOCO2	0.51092	0.272698
MTATP8P1	-0.80006	0.260811
LINC00886	0.832635	0.260811
TATDN1P1	0.759713	0.260811
ENSG00000233589	-1.2035	0.249731
CNN3	-0.71567	0.24228
JCAD	1.49199	0.215554
CD86	1.00236	0.209035
CGAS	0.449326	0.197682
LOC101929691	1.26196	0.187301
HFE	-1.64201	0.187301
MAP3K11	-0.46443	0.187301
USP44	1.29091	0.187301
ENSG00000269397	0.75501	0.182065
CEBPB	0.862519	0.146952
ADRA1D	3.42951	0.133143
SMOX	0.837969	0.129825
SPOCK1	2.11219	0.128543
GRB10	0.504007	0.125309
LRRC4	0.881082	0.125309
UBA6-DT	0.44378	0.118806
ENSG00000256167	0.918931	0.118806
ND5	-0.54481	0.118806
ENSG00000228218	0.69972	0.118335
C4orf33	0.470836	0.0982143
PCDH12	0.873566	0.0982143
CAPN15	-0.52543	0.0958998
CLIC4	0.662347	0.0953899
GTF3C1	-0.44634	0.0953899
FAM111B	-0.8064	0.0947854
VPS9D1-AS1	-0.54728	0.0947854
SCD5	-0.667	0.0938447
ITGB2-AS1	0.936511	0.0933159
PYCR1	0.775009	0.0919351
SUPT3H	0.437617	0.0875581
ENSG00000230074	0.988525	0.0875581
HES6	0.819984	0.0823342
SNHG7	0.5331	0.0823342
INHBC	2.11165	0.0823342
MTHFD1L	0.849258	0.0729456
ENSG00000223559	0.674257	0.0706416
PFKFB4	-0.51775	0.0616905
ENSG00000271857	0.911274	0.0613585
CCDC71L	0.61637	0.0613585
XPOT	0.651379	0.0613585
ENSG00000287203	4.52141	0.0515141
ADCYAP1	2.70034	0.0515141
OCSTAMP	4.46393	0.0350654
MEX3A	-0.71711	0.0324619
ENSG00000224032	0.634662	0.0324619
RAB39B	0.895601	0.0324619
TUBGCP4	-0.48438	0.0324619
LOC643172	-3.66678	0.0324619
MAP3K6	-0.55741	0.0309424
LSS	-0.8358	0.0295607
ENSG00000287218	3.13593	0.0259721
CYP27A1	3.23468	0.0259721
SLC26A6	-0.50429	0.0259721
IER3	0.658028	0.0259721
FAM225B	4.71425	0.0259721
CCNB1IP1	0.471824	0.0259721
MIR155HG	0.487186	0.0259721
MRPL23	-1.53065	0.0259721
OPLAH	1.55048	0.0259553
SNAPC4	-0.44379	0.0259553
LOC105371956	3.12859	0.0259553
KLF2	2.82083	0.0259553
SMIM14	0.627792	0.02329
ZC3HAV1	-0.42549	0.02329
ST6GALNAC3	2.45936	0.0223494
LINC00877	0.993925	0.0223494
RETREG1	1.11359	0.0223494
INCENP	-0.69865	0.0223494
CATSPER1	0.666473	0.0223494
MIR99AHG	1.07753	0.0223494
IL1RN	1.23365	0.0126886
ENSG00000223901	-1.39809	0.0126886
CHERP	-0.54942	0.0115642
ATAD3B	-0.3267	4.90554e-06
ENSG00000279928	-0.57657	4.90554e-06
LOC100996583	0.151567	4.90554e-06
PRDM16	0.536444	4.90554e-06
PEX10	-0.09719	4.90554e-06
LOC100129534	0.117848	4.90554e-06
RPL23AP21	0.020608	4.90554e-06
RPL21P21	-0.56519	4.90554e-06
PEX14	-0.02383	4.90554e-06
PLCH2	-0.06514	4.90554e-06
SPSB1	-0.06971	4.90554e-06
SLC2A5	-0.28011	4.90554e-06
PLEKHM2	-0.01389	4.90554e-06
ENSG00000287727	-0.75292	4.90554e-06
RPL22P3	0.157256	4.90554e-06
NMNAT1	-0.12362	4.90554e-06
PGAM1P11	-1.42849	4.90554e-06
CCDC27	0.020218	4.90554e-06
MMEL1	0.467322	4.90554e-06
ENSG00000225931	1.08497	4.90554e-06
TMEM51	0.251614	4.90554e-06
ENSG00000279457	0.215995	4.90554e-06
FBXO42	0.052482	4.90554e-06
ALDH4A1	-0.39839	4.90554e-06
CLCN6	-0.4196	4.90554e-06
CELA2A	-0.0563	4.90554e-06
CELA2B	-0.05138	4.90554e-06
RER1	0.009208	4.90554e-06
PANK4	-0.21464	4.90554e-06
VPS13D	-0.13168	4.90554e-06
GPR157	0.039736	4.90554e-06
ZBTB40	-0.28259	4.90554e-06
ENSG00000288398	0.310872	4.90554e-06
NPHP4	-0.19034	4.90554e-06
HES5	0.175335	4.90554e-06
ENSG00000233929	0.14595	4.90554e-06
ENSG00000235282	-0.64172	4.90554e-06
SZRD1	-0.24027	4.90554e-06
PDIK1L	0.239387	4.90554e-06
NECAP2	0.075706	4.90554e-06
ENSG00000234397	0.055459	4.90554e-06
LAPTM5	0.028661	4.90554e-06
SLC30A2	3.1598	4.90554e-06
PHACTR4	-0.03189	4.90554e-06
CNKSR1	-0.08038	4.90554e-06
FAM110D	0.323283	4.90554e-06
MED18	0.058244	4.90554e-06
EEF1A1P46	-0.03647	4.90554e-06
ENSG00000271398	0.130655	4.90554e-06
ENSG00000237058	-0.24127	4.90554e-06
SLC9A1	-0.2811	4.90554e-06
LDLRAP1	-0.25823	4.90554e-06
ATP5IF1	0.137589	4.90554e-06
ENSG00000229044	0.200043	4.90554e-06
SDC3	-0.19481	4.90554e-06
PAFAH2	0.194647	4.90554e-06
ENSG00000214812	-0.10933	4.90554e-06
DNAJC8	-0.04326	4.90554e-06
ENSG00000229447	-0.50576	4.90554e-06
SERINC2	-0.18177	4.90554e-06
PTAFR	0.116402	4.90554e-06
NKAIN1	-0.4744	4.90554e-06
SNRNP40	-0.13981	4.90554e-06
SLC25A33	0.163172	4.90554e-06
GJB3	0.778128	4.90554e-06
DNAJC16	-0.09974	4.90554e-06
EYA3	-0.21901	4.90554e-06
FABP3	-0.19127	4.90554e-06
EPHA2	-0.10257	4.90554e-06
ARHGEF19	0.116952	4.90554e-06
ENSG00000270605	0.066205	4.90554e-06
KAZN	-0.49494	4.90554e-06
ENSG00000235084	0.119462	4.90554e-06
TNFRSF1B	0.003945	4.90554e-06
ENSG00000284543	1.33242	4.90554e-06
UBE4B	-0.26064	4.90554e-06
TMEM51-AS1	-0.75669	4.90554e-06
PTPRU	-0.77929	4.90554e-06
ZMYM6	0.074595	4.90554e-06
GJB5	0.232525	4.90554e-06
AGO4	0.068569	4.90554e-06
CDCA8	-0.21828	4.90554e-06
ENSG00000272420	-0.08434	4.90554e-06
CPLANE2	0.292839	4.90554e-06
ZBTB8B	-0.09173	4.90554e-06
ENSG00000272510	0.511517	4.90554e-06
ENSG00000232273	0.736467	4.90554e-06
CASZ1	-0.14675	4.90554e-06
AGMAT	0.073508	4.90554e-06
ENSG00000237301	0.231397	4.90554e-06
DNALI1	0.575116	4.90554e-06
ENSG00000227527	0.668438	4.90554e-06
RRAGC	0.163587	4.90554e-06
ENSG00000228589	-0.12936	4.90554e-06
YRDC	-0.04971	4.90554e-06
ENSG00000227538	-0.94113	4.90554e-06
RCC2	-0.15822	4.90554e-06
HSPA5P1	-0.51508	4.90554e-06
PSMB2	-0.15939	4.90554e-06
ENSG00000274944	0.647729	4.90554e-06
CASP9	-0.05597	4.90554e-06
DDI2	-0.18224	4.90554e-06
ENSG00000272078	-0.25783	4.90554e-06
UQCRH	0.202097	4.90554e-06
ENSG00000215900	0.054784	4.90554e-06
GPR199P	0.312015	4.90554e-06
THRAP3	-0.30201	4.90554e-06
ENSG00000237749	0.368736	4.90554e-06
ENSG00000228776	1.15902	4.90554e-06
PADI4	0.072754	4.90554e-06
C1orf122	0.133691	4.90554e-06
FHL3	0.131528	4.90554e-06
RHBDL2	0.029921	4.90554e-06
INPP5B	0.219581	4.90554e-06
ZMYM4	-0.06155	4.90554e-06
UTP11	-0.10838	4.90554e-06
C1orf216	0.016159	4.90554e-06
ENSG00000224751	0.802371	4.90554e-06
ACTL8	0.689623	4.90554e-06
ENSG00000230585	0.683091	4.90554e-06
RLF	-0.01341	4.90554e-06
CLSPN	-0.39802	4.90554e-06
GNL2	-0.12265	4.90554e-06
GJA4	-0.65482	4.90554e-06
ENSG00000225142	1.00086	4.90554e-06
ENSG00000225671	0.321202	4.90554e-06
MORN1	-0.1392	4.90554e-06
TTC22	1.17792	4.90554e-06
RPL6P1	0.098132	4.90554e-06
TIE1	0.038986	4.90554e-06
MYCBP	-0.13736	4.90554e-06
DLGAP3	-0.13298	4.90554e-06
ENSG00000236723	-0.16532	4.90554e-06
ENSG00000232467	0.017251	4.90554e-06
RIMS3	0.179727	4.90554e-06
ECHDC2	0.335032	4.90554e-06
RAB3B	0.717691	4.90554e-06
SMIM12	-0.09713	4.90554e-06
ENSG00000225779	-0.6548	4.90554e-06
ENSG00000227416	0.543092	4.90554e-06
ENSG00000232335	-0.71945	4.90554e-06
ENSG00000232762	-0.79292	4.90554e-06
ERI3	-0.0519	4.90554e-06
CZIB	0.314777	4.90554e-06
FAM151A	0.101793	4.90554e-06
OSBPL9	-0.01553	4.90554e-06
ENSG00000228121	-0.25627	4.90554e-06
PARS2	0.076573	4.90554e-06
ZYG11B	-0.18839	4.90554e-06
ENSG00000259818	0.535805	4.90554e-06
ST3GAL3-AS1	0.321591	4.90554e-06
ENSG00000284773	0.205151	4.90554e-06
TXNDC12	-0.18265	4.90554e-06
TXNDC12-AS1	0.684841	4.90554e-06
SF3A3	-0.06656	4.90554e-06
HSD52	-0.11443	4.90554e-06
ENSG00000235545	-0.71273	4.90554e-06
ENSG00000236646	0.638934	4.90554e-06
TTC4	-0.20296	4.90554e-06
KLF17	-2.27868	4.90554e-06
PLPP3	-0.45221	4.90554e-06
SNIP1	-0.20273	4.90554e-06
RPS13P2	0.409885	4.90554e-06
ENSG00000224570	1.72685	4.90554e-06
ENSG00000278967	1.45473	4.90554e-06
CPT2	-0.11864	4.90554e-06
FOXJ3	-0.04993	4.90554e-06
TUT4	-0.05789	4.90554e-06
ENSG00000229294	-0.17869	4.90554e-06
ENSG00000271200	0.702569	4.90554e-06
MAGOH	0.153383	4.90554e-06
DEPDC1-AS1	-0.04152	4.90554e-06
ENSG00000116652	-0.23405	4.90554e-06
CDKN2C	-0.30067	4.90554e-06
LRP8-DT	0.563191	4.90554e-06
ZSWIM5	0.008386	4.90554e-06
OMA1	0.098186	4.90554e-06
SLC35D1	-0.11227	4.90554e-06
LRP8	-0.54913	4.90554e-06
TCEANC2	0.006903	4.90554e-06
KTI12	0.06817	4.90554e-06
LRRC42	0.206083	4.90554e-06
ENSG00000234204	0.32402	4.90554e-06
GDI2P2	0.019049	4.90554e-06
KANK4	0.539916	4.90554e-06
USP1	0.103706	4.90554e-06
ERI3-IT1	-0.30203	4.90554e-06
AK5	0.602983	4.90554e-06
ADH5P2	-0.02971	4.90554e-06
ENSG00000213579	0.31451	4.90554e-06
GIPC2	0.551689	4.90554e-06
ENSG00000237852	-0.35531	4.90554e-06
ANGPTL3	0.539567	4.90554e-06
DNAJC6	-0.10007	4.90554e-06
AK4	-0.21455	4.90554e-06
LEPROT	-0.0285	4.90554e-06
RPL31P12	0.457049	4.90554e-06
CACHD1	-0.03599	4.90554e-06
ENSG00000213703	0.104636	4.90554e-06
EFCAB7	-0.03127	4.90554e-06
MCOLN2	0.046601	4.90554e-06
ST6GALNAC5	0.046205	4.90554e-06
ATG4C	0.208479	4.90554e-06
ENSG00000213540	-0.00803	4.90554e-06
ENSG00000272371	0.537985	4.90554e-06
ENSG00000230863	-0.2045	4.90554e-06
ENSG00000280378	0.597392	4.90554e-06
MTF1	-0.3353	4.90554e-06
TTLL7	0.141818	4.90554e-06
ENSG00000286548	0.467761	4.90554e-06
KDM4A	0.189677	4.90554e-06
TTLL7-IT1	-0.35477	4.90554e-06
LINC02777	-1.01373	4.90554e-06
LDC1P	1.05999	4.90554e-06
ZNHIT6	-0.03557	4.90554e-06
MROH7	0.075667	4.90554e-06
LINC02801	0.172145	4.90554e-06
EEF1GP7	-0.0541	4.90554e-06
LMO4	0.0847	4.90554e-06
RPL17P6	0.278559	4.90554e-06
PRPF38A	-0.16485	4.90554e-06
PIGK	0.146517	4.90554e-06
HNRNPA3P12	-0.43552	4.90554e-06
ENSG00000230953	0.199165	4.90554e-06
RPL7P10	-0.88286	4.90554e-06
PKN2-AS1	0.473023	4.90554e-06
DOCK7	-0.02663	4.90554e-06
NEGR1	-0.21982	4.90554e-06
FAAH	0.273521	4.90554e-06
KYAT3	0.266956	4.90554e-06
LOC100421400	0.362621	4.90554e-06
SHISAL2A	1.84714	4.90554e-06
DNTTIP2	-0.20215	4.90554e-06
HNRNPA1P64	-0.1245	4.90554e-06
PTPRF	-0.63934	4.90554e-06
DHCR24	-0.86938	4.90554e-06
ENSG00000232882	-0.09449	4.90554e-06
COL24A1	0.12293	4.90554e-06
GPX7	0.089257	4.90554e-06
ACTG1P21	-0.25228	4.90554e-06
PKN2	-0.04571	4.90554e-06
RPS2P11	0.443966	4.90554e-06
ENSG00000237899	1.37178	4.90554e-06
ABCD3	-0.16084	4.90554e-06
ALG14	0.139234	4.90554e-06
ZZZ3	-0.08211	4.90554e-06
YIPF1	0.165659	4.90554e-06
LOC100131348	-3.01162	4.90554e-06
ENSG00000287870	-0.84776	4.90554e-06
ENSG00000228838	-1.24487	4.90554e-06
ENSG00000283761	0.103964	4.90554e-06
TMEM125	0.213963	4.90554e-06
ENSG00000233514	0.197234	4.90554e-06
HIVEP3	-0.31492	4.90554e-06
ENSG00000266993	-0.37384	4.90554e-06
TM2D1	0.080404	4.90554e-06
ENSG00000229316	-0.01721	4.90554e-06
SCP2	-0.03907	4.90554e-06
BCAR3	0.59303	4.90554e-06
ENSG00000235308	-0.16998	4.90554e-06
ENSG00000235829	0.28745	4.90554e-06
ENSG00000226745	0.331884	4.90554e-06
DMAP1	0.099614	4.90554e-06
AHCYL1	0.007959	4.90554e-06
LOC100129138	0.986261	4.90554e-06
VAV3	-0.05668	4.90554e-06
ENSG00000228502	0.235649	4.90554e-06
ENSG00000236888	0.76912	4.90554e-06
DPYD	0.058967	4.90554e-06
TLCD4	0.058313	4.90554e-06
POU3F1	-0.42484	4.90554e-06
LRRC8D	0.398891	4.90554e-06
S1PR1	0.774374	4.90554e-06
ENSG00000258634	0.107583	4.90554e-06
ENSG00000237897	-0.2998	4.90554e-06
ELAPOR1	-0.48195	4.90554e-06
ARHGAP29	0.935114	4.90554e-06
ENSG00000260464	-0.70285	4.90554e-06
ENSG00000273204	-0.01132	4.90554e-06
PGM1	-0.12282	4.90554e-06
COA7	-0.21312	4.90554e-06
ENSG00000215871	-1.19279	4.90554e-06
ENSG00000287756	-0.47983	4.90554e-06
ENSG00000284652	-0.22569	4.90554e-06
GCLM	0.009527	4.90554e-06
TGFBR3	0.15593	4.90554e-06
ENSG00000232185	-0.37647	4.90554e-06
VAV3-AS1	-0.00763	4.90554e-06
RPS20P6	0.425125	4.90554e-06
SZT2	-0.18383	4.90554e-06
PHTF1	-0.362	4.90554e-06
ENSG00000236360	0.293772	4.90554e-06
RPSAP19	0.476053	4.90554e-06
ENSG00000234332	-0.3005	4.90554e-06
F3	-0.60692	4.90554e-06
HSP90B3P	-0.3434	4.90554e-06
SEC63P1	0.08671	4.90554e-06
GPR88	-0.83883	4.90554e-06
RWDD3	-0.00799	4.90554e-06
MAN1A2	-0.29954	4.90554e-06
LRIG2-DT	0.448436	4.90554e-06
LPAR3	0.12998	4.90554e-06
ENSG00000228852	0.535583	4.90554e-06
CTTNBP2NL	-0.35536	4.90554e-06
RPS2P14	-0.26837	4.90554e-06
ENSG00000223575	-0.13664	4.90554e-06
STRIP1	-0.06701	4.90554e-06
ENSG00000226415	-0.08816	4.90554e-06
SLC25A24	0.059751	4.90554e-06
TSPAN2	0.161216	4.90554e-06
LRIG2	0.083086	4.90554e-06
ENSG00000279513	0.373368	4.90554e-06
SLC35A3	0.021122	4.90554e-06
ENSG00000280186	0.908641	4.90554e-06
AGL	-0.1763	4.90554e-06
CD101-AS1	-0.52229	4.90554e-06
RPS3AP12	0.690526	4.90554e-06
ENSG00000231072	0.132839	4.90554e-06
RNPC3	0.051379	4.90554e-06
LINC01709	0.335852	4.90554e-06
SLC30A7	-0.11287	4.90554e-06
SEC22B	-0.11424	4.90554e-06
LOC101060164	-0.20349	4.90554e-06
PTGFRN	-0.04743	4.90554e-06
BCAS2	0.075905	4.90554e-06
ZNF326	0.0302	4.90554e-06
TRIM45	-0.10707	4.90554e-06
ENSG00000223416	0.177775	4.90554e-06
NBPF17P	0.23209	4.90554e-06
SEPTIN2P1	-0.16381	4.90554e-06
TENT5C	-0.00243	4.90554e-06
ENSG00000234283	0.44423	4.90554e-06
PIP5K1A	-0.10263	4.90554e-06
GDAP2	0.1097	4.90554e-06
NEFHP1	-0.80068	4.90554e-06
ENSG00000228347	0.128716	4.90554e-06
ENSG00000236012	0.864484	4.90554e-06
LOC100419654	-0.315	4.90554e-06
WDR3	-0.20413	4.90554e-06
PSMC1P12	-0.08367	4.90554e-06
SLC22A15	0.553798	4.90554e-06
SCNM1	0.026387	4.90554e-06
FLG	1.58631	4.90554e-06
TRIM33	-0.00298	4.90554e-06
FLG-AS1	0.861219	4.90554e-06
ENSG00000261168	0.125055	4.90554e-06
CDC14A	-0.07217	4.90554e-06
CD53	-0.03434	4.90554e-06
MTIF2P1	0.394743	4.90554e-06
ENSG00000229911	-0.39135	4.90554e-06
SRGAP2C	-0.16604	4.90554e-06
SPAG17	0.092116	4.90554e-06
TTF2	-0.39816	4.90554e-06
RPL6P2	0.26182	4.90554e-06
ENSG00000214204	0.270464	4.90554e-06
MAGI3	-0.49876	4.90554e-06
ENSG00000225650	-0.01397	4.90554e-06
ENSG00000224965	0.560524	4.90554e-06
LINC01649	1.34505	4.90554e-06
RPL26P10	0.614329	4.90554e-06
GABPB2	0.097007	4.90554e-06
ENSG00000228420	0.059485	4.90554e-06
RPS19P2	0.397004	4.90554e-06
ENSG00000286151	0.070761	4.90554e-06
ENSG00000271736	0.465238	4.90554e-06
LYSMD1	0.017896	4.90554e-06
ENSG00000241975	-0.0462	4.90554e-06
ENSG00000228217	-0.25373	4.90554e-06
DENND2C	0.172214	4.90554e-06
CD2	-1.34358	4.90554e-06
RPS15P1	0.241685	4.90554e-06
DEPDC1	-0.30262	4.90554e-06
ENSG00000236480	-0.5058	4.90554e-06
ENSG00000173810	0.424868	4.90554e-06
ENSG00000225279	0.270997	4.90554e-06
ENSG00000229101	-0.1748	4.90554e-06
ENSG00000283360	-0.06308	4.90554e-06
GPR89A	0.113017	4.90554e-06
ENSG00000261055	0.94621	4.90554e-06
GTF2B	0.139977	4.90554e-06
TNFSF4	0.322212	4.90554e-06
ENSG00000230946	0.318297	4.90554e-06
ENSG00000229021	2.10494	4.90554e-06
CSF1	0.127334	4.90554e-06
ENSG00000233203	0.516042	4.90554e-06
LOC100421402	-0.22936	4.90554e-06
LINC02805	-0.0169	4.90554e-06
TNFAIP8L2	0.243174	4.90554e-06
RGS5	0.200992	4.90554e-06
ENSG00000177173	-0.44074	4.90554e-06
IGSF8	0.217049	4.90554e-06
MPC2	0.088235	4.90554e-06
TLCD4-RWDD3	0.126239	4.90554e-06
LINC00624	-0.31412	4.90554e-06
C1orf112	-0.34222	4.90554e-06
FAM78B	1.63406	4.90554e-06
LAMC1	0.070281	4.90554e-06
LOC401957	-0.29448	4.90554e-06
MGST3	0.144215	4.90554e-06
CASQ1	-0.30617	4.90554e-06
ILF2	0.055792	4.90554e-06
TIPRL	0.106807	4.90554e-06
NME7	-0.07178	4.90554e-06
RCSD1	0.102911	4.90554e-06
FDPSP1	-0.10771	4.90554e-06
ENSG00000237756	0.743532	4.90554e-06
SFT2D2	-0.03258	4.90554e-06
UCK2	-0.08001	4.90554e-06
PIGM	0.088207	4.90554e-06
LINC01720	-0.64852	4.90554e-06
ENSG00000272931	0.554672	4.90554e-06
POU2F1	-0.06263	4.90554e-06
ENSG00000225475	0.295634	4.90554e-06
ENSG00000287697	-0.4181	4.90554e-06
KIFAP3	-0.02262	4.90554e-06
ENSG00000235303	0.224132	4.90554e-06
LAMC1-AS1	-0.17615	4.90554e-06
LOC729867	-0.69528	4.90554e-06
RPL34P1	1.65023	4.90554e-06
RPL26P11	0.392293	4.90554e-06
ENSG00000236364	-0.10651	4.90554e-06
MRPS10P1	0.006434	4.90554e-06
TPR	-0.24381	4.90554e-06
METTL18	0.18882	4.90554e-06
SEC16B	-0.45415	4.90554e-06
EXTL2	-0.16481	4.90554e-06
LOC284685	-0.21354	4.90554e-06
DDX59	0.24314	4.90554e-06
NIBAN1	0.462131	4.90554e-06
ENSG00000241318	-0.18663	4.90554e-06
ENSG00000228238	-0.9007	4.90554e-06
RPL5P6	0.580866	4.90554e-06
DDX59-AS1	1.13538	4.90554e-06
CD58	0.186156	4.90554e-06
ENSG00000232917	0.110293	4.90554e-06
EEF1A1P14	-0.06761	4.90554e-06
GPA33	-0.07717	4.90554e-06
ENSG00000228215	0.079164	4.90554e-06
KCNJ10	0.478416	4.90554e-06
ENSG00000233626	0.269877	4.90554e-06
ENSG00000233691	0.229383	4.90554e-06
NUF2	0.069163	4.90554e-06
LOC646870	0.494663	4.90554e-06
MFSD4A	0.371741	4.90554e-06
TBX19	-0.12065	4.90554e-06
ENSG00000224837	-0.00078	4.90554e-06
NR5A2	0.457577	4.90554e-06
LINC02803	0.494195	4.90554e-06
SCYL3	0.021442	4.90554e-06
DUSP10	-0.04831	4.90554e-06
LOC647132	-0.08306	4.90554e-06
QRSL1P1	-0.39552	4.90554e-06
ENSG00000228167	-0.32147	4.90554e-06
TARBP1	0.040407	4.90554e-06
ENSG00000237379	-0.28122	4.90554e-06
LY9	-0.84472	4.90554e-06
TDRD5	-2.01948	4.90554e-06
SCCPDH	0.155652	4.90554e-06
ELK4	-0.22935	4.90554e-06
ENSG00000227747	0.319914	4.90554e-06
ENSG00000228081	1.37085	4.90554e-06
ENSG00000228020	-0.01786	4.90554e-06
FTH1P2	0.380335	4.90554e-06
TFB2M	-0.18528	4.90554e-06
ENSG00000271427	-0.37669	4.90554e-06
LYPLAL1	0.512471	4.90554e-06
MPZL1	-0.30946	4.90554e-06
INTS7	-0.01271	4.90554e-06
ENSG00000230777	0.687114	4.90554e-06
CATSPERE	-0.31412	4.90554e-06
ENSG00000224540	-0.46897	4.90554e-06
PRDX6	0.116881	4.90554e-06
EDARADD	-0.25591	4.90554e-06
ENSG00000229067	0.287945	4.90554e-06
RPL35AP6	-1.5383	4.90554e-06
ENSG00000225712	0.087632	4.90554e-06
ADCY10	-0.11251	4.90554e-06
GPATCH2	-0.02522	4.90554e-06
SMYD2	0.03603	4.90554e-06
SELL	-0.34623	4.90554e-06
ENSG00000236942	-0.29968	4.90554e-06
RHOU	0.347213	4.90554e-06
RPS3AP10	2.06542	4.90554e-06
RNF2	0.019477	4.90554e-06
RGS5	0.285981	4.90554e-06
SPATA17	0.221472	4.90554e-06
IVNS1ABP	-0.03626	4.90554e-06
ENSG00000225920	-0.15919	4.90554e-06
DTL	-0.07055	4.90554e-06
TRMT1L	-0.12759	4.90554e-06
SOAT1	-0.02885	4.90554e-06
CNST	0.123789	4.90554e-06
FTH1P25	-1.88572	4.90554e-06
ENSG00000273004	-0.19058	4.90554e-06
SOX13	0.028567	4.90554e-06
SRP14P4	0.891066	4.90554e-06
NID1	-0.11142	4.90554e-06
RPL21P28	0.50914	4.90554e-06
ZNF678	-0.12949	4.90554e-06
ENSG00000223519	0.663372	4.90554e-06
MRPS14	0.130131	4.90554e-06
ENSG00000225300	0.425252	4.90554e-06
ENSG00000223842	0.582458	4.90554e-06
ENSG00000228247	-0.64474	4.90554e-06
DESI2	-0.3806	4.90554e-06
SLC45A3	-0.03205	4.90554e-06
ILDR2	-0.35787	4.90554e-06
KIF26B	0.344481	4.90554e-06
ENSG00000234142	-0.04421	4.90554e-06
ENSG00000233410	-0.48747	4.90554e-06
RRP15	-0.15152	4.90554e-06
ENSG00000228955	0.542731	4.90554e-06
TMEM59	0.180725	4.90554e-06
ENSG00000287808	0.307387	4.90554e-06
ENSG00000229840	-0.26431	4.90554e-06
CACYBP	-0.09034	4.90554e-06
ENSG00000260698	-0.34066	4.90554e-06
ENSG00000277007	0.158061	4.90554e-06
PTPN14	0.111124	4.90554e-06
NEK2	-0.0593	4.90554e-06
C1orf53	0.435827	4.90554e-06
ITLN2	1.42114	4.90554e-06
ENSG00000260855	0.139235	4.90554e-06
RAB4A	-0.12955	4.90554e-06
ENSG00000181101	-0.01898	4.90554e-06
TOMM20	0.157337	4.90554e-06
TADA1	-0.13473	4.90554e-06
REN	-0.0168	4.90554e-06
GS1-279B7.1	0.269446	4.90554e-06
HMGB1P11	-0.93626	4.90554e-06
ENSG00000227953	0.43259	4.90554e-06
DHX9	-0.32096	4.90554e-06
BTF3L4	0.20249	4.90554e-06
SWT1	-0.19199	4.90554e-06
FBXO28	-0.10382	4.90554e-06
RPL4P2	0.182956	4.90554e-06
ENSG00000236792	-0.30291	4.90554e-06
COP1	0.124328	4.90554e-06
SLAMF7	0.105303	4.90554e-06
RGS18	-0.01516	4.90554e-06
GNPAT	-0.03457	4.90554e-06
TGFB2	1.07278	4.90554e-06
ODR4	-0.10531	4.90554e-06
ENSG00000250762	1.11925	4.90554e-06
FMO4	0.059543	4.90554e-06
ENSG00000231084	-0.12947	4.90554e-06
NSL1	0.08282	4.90554e-06
HFM1	0.249777	4.90554e-06
ATP1A4	-0.41544	4.90554e-06
GALNT2	-0.15711	4.90554e-06
LINC01132	0.130244	4.90554e-06
FMO1	0.173668	4.90554e-06
SPRTN	-0.14378	4.90554e-06
EGLN1	-0.31889	4.90554e-06
LINC02961	0.71434	4.90554e-06
RPL5P5	0.496965	4.90554e-06
FCRL1	0.002969	4.90554e-06
GNG4	0.453845	4.90554e-06
LINC00184	0.197075	4.90554e-06
QRSL1P2	0.398614	4.90554e-06
ENSG00000231612	2.64252	4.90554e-06
ENSG00000237980	1.88411	4.90554e-06
ENSG00000230849	-0.50936	4.90554e-06
LRRN2	0.551125	4.90554e-06
ENSG00000233583	0.649212	4.90554e-06
PPP2R5A	-0.02706	4.90554e-06
LOC124904542	-0.23917	4.90554e-06
C1orf100	0.143945	4.90554e-06
SUCO	-0.0735	4.90554e-06
RNASEL	-0.07994	4.90554e-06
PLXNA2	0.108905	4.90554e-06
SPATA45	0.228064	4.90554e-06
PLA2G4A	-0.4156	4.90554e-06
ENSG00000226750	0.465811	4.90554e-06
ENSG00000285665	-0.29528	4.90554e-06
RPS3AP9	0.106131	4.90554e-06
ENSG00000273384	-0.43576	4.90554e-06
ENSG00000238061	-0.21612	4.90554e-06
ENSG00000234915	-0.59947	4.90554e-06
ETNK2	0.157502	4.90554e-06
LPGAT1	0.235163	4.90554e-06
LOC101927787	0.42767	4.90554e-06
RPL23AP18	0.548736	4.90554e-06
RPL13P7	1.6379	4.90554e-06
DUTP6	0.599468	4.90554e-06
PFKFB2	-0.27996	4.90554e-06
ENSG00000229832	-0.15724	4.90554e-06
NENF	0.158788	4.90554e-06
ENSG00000237514	-1.10378	4.90554e-06
TATDN3	0.369782	4.90554e-06
ENSG00000224040	0.208027	4.90554e-06
ENSG00000228686	-0.69392	4.90554e-06
ENSG00000279838	-0.38726	4.90554e-06
SELP	-0.1701	4.90554e-06
ENSG00000215800	0.322984	4.90554e-06
ZNF672	-0.29592	4.90554e-06
LAMB3	-0.06666	4.90554e-06
DSTYK	-0.14104	4.90554e-06
ARHGEF10L	0.496771	4.90554e-06
ENSG00000223847	-0.02388	4.90554e-06
TSNAX	0.196838	4.90554e-06
ENSG00000287445	0.152008	4.90554e-06
NOS1AP	0.066886	4.90554e-06
ENSG00000230628	-0.08682	4.90554e-06
RNPEP	-0.085	4.90554e-06
ANGEL2	0.135485	4.90554e-06
ITLN1	-0.50344	4.90554e-06
KIAA0040	-0.02302	4.90554e-06
RPS5P4	0.222618	4.90554e-06
ENSG00000288007	0.361031	4.90554e-06
ENSG00000227887	0.070988	4.90554e-06
EXOC8	-0.11017	4.90554e-06
NEK7	0.183307	4.90554e-06
RPL17P8	0.208648	4.90554e-06
ANKRD45	-0.30438	4.90554e-06
ZNF695	-0.30293	4.90554e-06
RPS6KC1	0.207209	4.90554e-06
KRT18P28	0.767499	4.90554e-06
TMCC2	0.384325	4.90554e-06
PM20D1	0.11997	4.90554e-06
LOC122526782	-0.08129	4.90554e-06
ENSG00000225401	-0.21573	4.90554e-06
ZNF670-ZNF695	-0.1001	4.90554e-06
ENSG00000227237	-0.53159	4.90554e-06
NUP133	-0.08589	4.90554e-06
RGS1	0.602961	4.90554e-06
ENSG00000285280	0.436218	4.90554e-06
EEF1A1P44	0.081677	4.90554e-06
PGBD2	-0.23396	4.90554e-06
PPIAP37	0.712807	4.90554e-06
FLVCR1	-0.23479	4.90554e-06
SLC41A1	-0.31211	4.90554e-06
USH2A	-1.06538	4.90554e-06
LOC100129734	2.10176	4.90554e-06
ENSG00000228863	0.327242	4.90554e-06
ENSG00000226876	-1.00666	4.90554e-06
ZNF670	-0.03082	4.90554e-06
ENSG00000225591	0.339402	4.90554e-06
ADSS2	-0.05049	4.90554e-06
ENSG00000213080	0.158773	4.90554e-06
ENSG00000234678	-0.3441	4.90554e-06
ACBD6	0.166271	4.90554e-06
ENSG00000226723	-0.11991	4.90554e-06
ENSG00000272672	0.40266	4.90554e-06
ENSG00000235096	-0.26186	4.90554e-06
ST7L	0.125548	4.90554e-06
ENSG00000272865	0.415764	4.90554e-06
RBBP5	-0.17336	4.90554e-06
XPR1	-0.21688	4.90554e-06
KIF14	-0.40483	4.90554e-06
RPS7P3	0.522283	4.90554e-06
STYXL2	-0.38698	4.90554e-06
ENSG00000286619	-0.10245	4.90554e-06
ENSG00000178596	-0.46638	4.90554e-06
PCNX2	0.216142	4.90554e-06
CNIH3	0.675984	4.90554e-06
SDCCAG8	0.332837	4.90554e-06
SLC35F3	1.44817	4.90554e-06
DPY19L4P1	-0.274	4.90554e-06
ZNF281	-0.23697	4.90554e-06
ENSG00000235060	-0.34879	4.90554e-06
ARID4B	-0.0264	4.90554e-06
SH3BP5L	-0.14934	4.90554e-06
WNT2B	-0.10296	4.90554e-06
RABGAP1L-DT	-1.04851	4.90554e-06
ENSG00000228175	0.106244	4.90554e-06
NUCKS1	-0.04644	4.90554e-06
MAP3K21	-0.67674	4.90554e-06
TIMM17A	-0.12516	4.90554e-06
CDC7	0.017171	4.90554e-06
RPS15P2	0.304442	4.90554e-06
ENSG00000273367	0.833406	4.90554e-06
ENSG00000230604	0.652804	4.90554e-06
ENSG00000236358	0.465879	4.90554e-06
GPR52	-0.61351	4.90554e-06
RPL10P4	0.552796	4.90554e-06
ENSG00000215873	-0.37199	4.90554e-06
SMYD3	0.178926	4.90554e-06
KLHL20	-0.11442	4.90554e-06
ENSG00000272175	0.340956	4.90554e-06
NTPCR	0.164536	4.90554e-06
HMGB3P6	0.102848	4.90554e-06
RAB29	0.051614	4.90554e-06
LOC101927711	0.344571	4.90554e-06
KCTD3	0.020224	4.90554e-06
ENSG00000225486	0.223654	4.90554e-06
ZC3H12A	-0.01832	4.90554e-06
RPS17P6	-0.05193	4.90554e-06
HHAT	0.208257	4.90554e-06
CD244	0.041006	4.90554e-06
RBM34	0.270476	4.90554e-06
KCNK1	0.311455	4.90554e-06
TEDDM1	1.44114	4.90554e-06
ENSG00000273483	1.28833	4.90554e-06
LOC100420880	-0.05193	4.90554e-06
HMCN1	0.370399	4.90554e-06
PDC-AS1	0.43346	4.90554e-06
PDC	0.0526	4.90554e-06
SNORA59B	0.354828	4.90554e-06
MIR4420	-0.49116	4.90554e-06
ENSG00000212541	-0.94367	4.90554e-06
MIR5581	0.042303	4.90554e-06
RNU7-123P	-0.42806	4.90554e-06
RNU6-125P	0.677042	4.90554e-06
RN7SL130P	-0.95028	4.90554e-06
RNVU1-22	1.42488	4.90554e-06
SNORA16B	0.590555	4.90554e-06
SNORA14B	-0.88848	4.90554e-06
RN7SL333P	-0.33972	4.90554e-06
LOC124900423	-0.5612	4.90554e-06
RNU6-418P	-0.17568	4.90554e-06
MIR3124	-0.02884	4.90554e-06
RPS13P1	0.119662	4.90554e-06
RPL21P27	-0.9519	4.90554e-06
LOC440700	1.05516	4.90554e-06
ENSG00000224358	0.795568	4.90554e-06
RPL26P12	0.667212	4.90554e-06
MUL1	-0.17893	4.90554e-06
CDA	-0.51109	4.90554e-06
PINK1	0.070644	4.90554e-06
PINK1-AS	-0.33206	4.90554e-06
ZNF101P2	-0.66346	4.90554e-06
CDC73	-0.04159	4.90554e-06
B3GALT2	-1.23683	4.90554e-06
PIN1P1	0.818043	4.90554e-06
LRRC40	-0.11419	4.90554e-06
ANKRD13C	-0.15151	4.90554e-06
HHLA3-AS1	0.700988	4.90554e-06
ENSG00000271992	0.815401	4.90554e-06
ENSG00000233020	-0.59125	4.90554e-06
CASP3P1	-0.09232	4.90554e-06
E2F2	0.191065	4.90554e-06
ID3	0.913954	4.90554e-06
RPL11	0.257157	4.90554e-06
PITHD1	0.030583	4.90554e-06
LYPLA2	-0.14597	4.90554e-06
GALE	-0.38373	4.90554e-06
ENSG00000235748	-0.18674	4.90554e-06
ENSG00000237861	-0.5106	4.90554e-06
ENSG00000226919	0.403071	4.90554e-06
THAP12P8	0.495546	4.90554e-06
HNRNPA1P42	-0.03204	4.90554e-06
ENSG00000238085	0.091822	4.90554e-06
DUSP23	0.182678	4.90554e-06
SLAMF8	0.274679	4.90554e-06
LOC107985216	0.163178	4.90554e-06
CFAP45	0.124672	4.90554e-06
ENSG00000279430	-0.6397	4.90554e-06
SLAMF9	0.125123	4.90554e-06
ENSG00000273933	0.157932	4.90554e-06
ENSG00000256029	-0.37121	4.90554e-06
ENSG00000269967	0.020169	4.90554e-06
ENSG00000228634	-0.94461	4.90554e-06
ATP1A1	-0.34869	4.90554e-06
LINC01762	-0.08694	4.90554e-06
ENSG00000224950	0.162622	4.90554e-06
ENSG00000286276	-0.05695	4.90554e-06
ZBTB41	-0.10369	4.90554e-06
EFNA4	-0.27534	4.90554e-06
EFNA3	0.021741	4.90554e-06
EFNA1	0.243372	4.90554e-06
SLC50A1	0.161461	4.90554e-06
ENSG00000223452	-0.40264	4.90554e-06
KRTCAP2	-0.08333	4.90554e-06
THBS3	0.097076	4.90554e-06
MTX1P1	-0.32486	4.90554e-06
GBA1	-0.29849	4.90554e-06
SCAMP3	-0.08462	4.90554e-06
CLK2	-0.06546	4.90554e-06
HCN3	-0.3795	4.90554e-06
PKLR	-0.13359	4.90554e-06
DNAJB6P4	0.477878	4.90554e-06
RNU6-387P	-1.31329	4.90554e-06
CR1L	-0.25151	4.90554e-06
CD46P1	-0.20084	4.90554e-06
ENSG00000234219	-0.33678	4.90554e-06
CD34	-0.06661	4.90554e-06
LOC107985253	-0.43728	4.90554e-06
ENSG00000284237	0.128776	4.90554e-06
ENSG00000284735	0.308392	4.90554e-06
ENSG00000284642	0.22236	4.90554e-06
PGD	0.012391	4.90554e-06
ENSG00000271989	-0.16939	4.90554e-06
CENPS-CORT	0.920176	4.90554e-06
CENPS	0.298199	4.90554e-06
DFFA	-0.10349	4.90554e-06
ENSG00000236035	0.109416	4.90554e-06
SNORA77	-0.91491	4.90554e-06
LAX1	0.009095	4.90554e-06
ENSG00000227417	1.31742	4.90554e-06
ENSG00000223505	0.430516	4.90554e-06
SNRPE	0.203787	4.90554e-06
SMPDL3B	-0.11183	4.90554e-06
ENSG00000238231	0.293412	4.90554e-06
RN7SL559P	-0.33727	4.90554e-06
XKR8	-0.15879	4.90554e-06
FAM89A	0.111971	4.90554e-06
ENSG00000227934	-0.65308	4.90554e-06
ENSG00000229595	-0.08365	4.90554e-06
C1orf131	0.067271	4.90554e-06
LINC01144	0.210887	4.90554e-06
TOE1	-0.14393	4.90554e-06
TESK2	0.209314	4.90554e-06
CCDC163	0.194158	4.90554e-06
MMACHC	-0.34297	4.90554e-06
LINC02897	0.643078	4.90554e-06
ENSG00000224014	0.372117	4.90554e-06
LOC100131465	0.511589	4.90554e-06
ENSG00000259865	0.255504	4.90554e-06
RNA5SP82	-0.18573	4.90554e-06
ENSG00000214144	-0.63707	4.90554e-06
ENSG00000202079	0.387512	4.90554e-06
ENSG00000286216	0.654434	4.90554e-06
GCSAML	0.076052	4.90554e-06
LOC102724446	0.728208	4.90554e-06
OR2G2	-0.41001	4.90554e-06
OR3D1P	-0.03397	4.90554e-06
ENSG00000227854	0.362125	4.90554e-06
LOC128136	-0.96876	4.90554e-06
PSMD2P1	-0.27231	4.90554e-06
ADH5P3	0.404628	4.90554e-06
CHRM3	0.004283	4.90554e-06
EEIG2	-0.23874	4.90554e-06
HENMT1	0.039197	4.90554e-06
ENSG00000285923	0.283069	4.90554e-06
PRPF38B	-0.14698	4.90554e-06
FNDC7	0.2095	4.90554e-06
STXBP3	0.207314	4.90554e-06
SPATA42	0.97751	4.90554e-06
RPL17P7	0.333771	4.90554e-06
ENSG00000228665	0.069521	4.90554e-06
ENSG00000228054	-0.30117	4.90554e-06
ENSG00000273382	-0.08155	4.90554e-06
TMEM167B	0.185361	4.90554e-06
ENSG00000251484	0.626028	4.90554e-06
DAP3	0.285805	4.90554e-06
ENSG00000203761	-0.19335	4.90554e-06
ENSG00000234937	0.717911	4.90554e-06
SYT11	-0.02871	4.90554e-06
KHDC4	-0.04926	4.90554e-06
SNORA80E	-0.51425	4.90554e-06
ARHGEF2-AS2	0.211899	4.90554e-06
LOC105371729	-1.59164	4.90554e-06
SSR2	0.079304	4.90554e-06
UBQLN4	-0.29735	4.90554e-06
RAB25	-2.51933	4.90554e-06
BGLAP	0.17098	4.90554e-06
SMG5	-0.12296	4.90554e-06
TMEM79	0.176409	4.90554e-06
CCT3	-0.25932	4.90554e-06
ENSG00000225506	0.206807	4.90554e-06
LINC00853	0.382751	4.90554e-06
PDZK1IP1	0.274703	4.90554e-06
ENSG00000226252	0.252361	4.90554e-06
ENSG00000225762	0.130076	4.90554e-06
FOXD2-AS1	0.14128	4.90554e-06
IGSF3	0.137468	4.90554e-06
GLUL	-0.14271	4.90554e-06
COA6	0.009617	4.90554e-06
CORT	0.909182	4.90554e-06
AHCTF1	-0.15882	4.90554e-06
FRRS1	0.189721	4.90554e-06
LRRC7	0.11503	4.90554e-06
LEPR	0.057086	4.90554e-06
PSMD4	0.259184	4.90554e-06
TAGLN2	-0.14666	4.90554e-06
PEA15	-0.11295	4.90554e-06
H6PD	0.192339	4.90554e-06
FOXD2	-0.20793	4.90554e-06
DDOST	-0.10031	4.90554e-06
PRG4	-0.1087	4.90554e-06
ST3GAL3	0.096083	4.90554e-06
ZNF692	-0.04265	4.90554e-06
FGGY	0.449122	4.90554e-06
DISC1	0.126169	4.90554e-06
OLFM3	-0.85167	4.90554e-06
PRXL2B	-0.25427	4.90554e-06
DPM3	0.194005	4.90554e-06
RXFP4	0.172695	4.90554e-06
GBP6	0.271092	4.90554e-06
SBF1P2	-0.46771	4.90554e-06
ENSG00000285646	-0.29963	4.90554e-06
KIAA2013	-0.17029	4.90554e-06
PLOD1	-0.22384	4.90554e-06
MIIP	0.428572	4.90554e-06
ENSG00000202461	0.250652	4.90554e-06
MIR6729	1.08687	4.90554e-06
TNFRSF8	-0.0431	4.90554e-06
ENSG00000285604	2.43147	4.90554e-06
RBBP4	-0.08092	4.90554e-06
KIAA1522	-0.07933	4.90554e-06
S100PBP	0.159622	4.90554e-06
FNDC5	-0.05323	4.90554e-06
TMEM54	1.79037	4.90554e-06
ENSG00000278966	-0.01326	4.90554e-06
UFC1	0.116344	4.90554e-06
ENSG00000224985	-0.40524	4.90554e-06
PPOX	0.087329	4.90554e-06
B4GALT3	0.087418	4.90554e-06
ADAMTS4	0.819892	4.90554e-06
FCER1G	0.298932	4.90554e-06
TOMM40L	-0.29537	4.90554e-06
MIR5187	-0.86246	4.90554e-06
NR1I3	-0.5046	4.90554e-06
PCP4L1	0.043652	4.90554e-06
CFAP126	0.106211	4.90554e-06
RRM2P2	0.404031	4.90554e-06
ENSG00000283696	0.073229	4.90554e-06
ENSG00000288093	-0.2654	4.90554e-06
ENSG00000215840	0.478851	4.90554e-06
ENSG00000283317	0.440568	4.90554e-06
GJA5	0.263235	4.90554e-06
GPR89B	0.148541	4.90554e-06
ENSG00000274372	0.844631	4.90554e-06
ENSG00000229828	0.74185	4.90554e-06
ENSG00000198658	-0.20342	4.90554e-06
MFN2	-0.25344	4.90554e-06
ZMPSTE24	-0.13687	4.90554e-06
COL9A2	0.553904	4.90554e-06
RPL21P20	0.922605	4.90554e-06
ZFP69B	-0.06635	4.90554e-06
ENSG00000260920	-0.02734	4.90554e-06
MPZ	0.248013	4.90554e-06
ENSG00000228172	0.617425	4.90554e-06
MTFR1L	-0.07342	4.90554e-06
AUNIP	0.096125	4.90554e-06
PAQR7	0.197971	4.90554e-06
STMN1	-0.03058	4.90554e-06
ENSG00000229786	0.373932	4.90554e-06
ENSG00000223624	0.397538	4.90554e-06
RNF220	0.050043	4.90554e-06
TMEM53	-0.16396	4.90554e-06
ARMH1	0.357003	4.90554e-06
RNU5F-1	-0.75758	4.90554e-06
KIF2C	-0.17201	4.90554e-06
RPS8	0.297961	4.90554e-06
SNORD46	0.062865	4.90554e-06
SNORD38A	0.12786	4.90554e-06
RPS15AP11	0.569287	4.90554e-06
BEST4	0.129886	4.90554e-06
PLK3	-0.04018	4.90554e-06
PTCH2	-0.2272	4.90554e-06
ENSG00000226499	0.174227	4.90554e-06
EIF2B3	0.053993	4.90554e-06
ENSG00000229815	2.13127	4.90554e-06
ENSG00000232369	0.476341	4.90554e-06
ENSG00000268949	0.349536	4.90554e-06
HECTD3	-0.22994	4.90554e-06
UROD	-0.02878	4.90554e-06
ENSG00000234315	-0.74925	4.90554e-06
NOL9	-0.04046	4.90554e-06
ENSG00000229519	0.424098	4.90554e-06
ZBTB48	0.023415	4.90554e-06
LRRC8C	-0.16489	4.90554e-06
ENSG00000237200	-0.71549	4.90554e-06
LGALS8-AS1	-0.87549	4.90554e-06
ENSG00000273058	0.201733	4.90554e-06
ENSG00000230325	-0.26115	4.90554e-06
HEATR1	-0.38583	4.90554e-06
RPSAP21	-0.11273	4.90554e-06
RPL35P1	0.293855	4.90554e-06
ENSG00000225886	-0.43413	4.90554e-06
ENSG00000231344	-0.06194	4.90554e-06
STX12	-0.04705	4.90554e-06
ENSG00000270031	-0.07512	4.90554e-06
ENSG00000286433	-4.58347	4.90554e-06
PPP1R8	-0.094	4.90554e-06
SCARNA1	-0.59035	4.90554e-06
THEMIS2	0.317803	4.90554e-06
RPA2	-0.02564	4.90554e-06
ENSG00000272426	1.623	4.90554e-06
MFAP2	-0.23292	4.90554e-06
ATP13A2	-0.29325	4.90554e-06
SDHB	-0.00341	4.90554e-06
PADI2	0.225857	4.90554e-06
LINC02783	0.606649	4.90554e-06
PADI3	-0.66322	4.90554e-06
CCN1	-0.01132	4.90554e-06
ENSG00000234419	-0.71117	4.90554e-06
ENSG00000276997	-0.16926	4.90554e-06
HHIPL2	-0.30587	4.90554e-06
TAF1A	0.014869	4.90554e-06
TAF1A-AS1	0.509296	4.90554e-06
MIA3	-0.1357	4.90554e-06
ENSG00000229399	0.399953	4.90554e-06
ENSG00000272750	0.011641	4.90554e-06
AIDA	-0.2066	4.90554e-06
BROX	0.056848	4.90554e-06
TLR5	0.339677	4.90554e-06
ERMAP	0.099171	4.90554e-06
ZNF691	0.307066	4.90554e-06
ENSG00000233708	0.073302	4.90554e-06
ENSG00000237090	-0.82592	4.90554e-06
ENSG00000225099	0.010652	4.90554e-06
ATP6V0CP4	0.720539	4.90554e-06
ENSG00000283973	0.320199	4.90554e-06
DISP1	-0.01225	4.90554e-06
ENSG00000226967	0.145518	4.90554e-06
ENSG00000231407	-0.10842	4.90554e-06
GAPDHP58	-0.02322	4.90554e-06
ZNF697	-0.00386	4.90554e-06
REG4	-0.26773	4.90554e-06
ENSG00000227205	-0.242	4.90554e-06
INSRR	0.044775	4.90554e-06
RPL7P9	0.349035	4.90554e-06
LRRC47	-0.01281	4.90554e-06
RN7SL574P	0.248932	4.90554e-06
ENSG00000272153	-0.00841	4.90554e-06
TBCE	0.051785	4.90554e-06
DENND4B	-0.06958	4.90554e-06
CRTC2	-0.12347	4.90554e-06
ENSG00000282386	0.155815	4.90554e-06
ENSG00000273026	0.306203	4.90554e-06
CREB3L4	0.182844	4.90554e-06
JTB	0.238627	4.90554e-06
RAB13	0.273668	4.90554e-06
RPS27	0.496362	4.90554e-06
RPL34P5	0.385973	4.90554e-06
C1orf52	0.186281	4.90554e-06
ENSG00000223653	-0.60551	4.90554e-06
CEP104	-0.12409	4.90554e-06
DFFB	-0.26585	4.90554e-06
ACP6	0.277397	4.90554e-06
C1orf21-DT	-0.25806	4.90554e-06
C1orf21	0.034311	4.90554e-06
ENSG00000285847	-0.33447	4.90554e-06
ENSG00000215381	0.648283	4.90554e-06
ENSG00000261326	0.133359	4.90554e-06
ENSG00000284726	0.118939	4.90554e-06
ZNF436	-0.01811	4.90554e-06
B3GALNT2	-0.02589	4.90554e-06
HSPA6	1.10066	4.90554e-06
HSPA7	0.290966	4.90554e-06
RPL31P11	0.201228	4.90554e-06
ENSG00000237415	0.229597	4.90554e-06
RUSC1-AS1	-0.61329	4.90554e-06
ENSG00000227773	-1.70487	4.90554e-06
POU5F1P4	0.927071	4.90554e-06
ENSG00000271267	-0.36629	4.90554e-06
ENSG00000225082	0.739496	4.90554e-06
ENSG00000232519	0.765155	4.90554e-06
FDPS	-0.66398	4.90554e-06
GPSM2	-0.22969	4.90554e-06
RPL10AP4	0.352091	4.90554e-06
ENSG00000225721	0.132267	4.90554e-06
DYNLT4	-0.28553	4.90554e-06
ENSG00000242352	-0.98131	4.90554e-06
LINC01145	1.15567	4.90554e-06
FCGR1CP	0.585072	4.90554e-06
ENSG00000270872	-0.26539	4.90554e-06
RO60	-0.16824	4.90554e-06
TSACC	-0.30555	4.90554e-06
CFAP57	1.38564	4.90554e-06
EBNA1BP2	0.000734	4.90554e-06
WARS2	0.197323	4.90554e-06
PACC1	0.012159	4.90554e-06
FAM76A	0.040449	4.90554e-06
GLRX2	0.128356	4.90554e-06
USP33	-0.00407	4.90554e-06
PUM1	-0.09729	4.90554e-06
TNFRSF25	0.246182	4.90554e-06
RCOR3	0.144646	4.90554e-06
CFAP276	0.370522	4.90554e-06
ZCCHC17	-0.17638	4.90554e-06
POGK	-0.03	4.90554e-06
PAQR6	0.094482	4.90554e-06
RGL1	0.07761	4.90554e-06
ITGB3BP	0.12614	4.90554e-06
TRIM63	2.99979	4.90554e-06
KCNC4	-0.08787	4.90554e-06
MEAF6	0.146157	4.90554e-06
PPT1	-0.05648	4.90554e-06
PLEKHG5	1.41511	4.90554e-06
LGALS8	-0.05449	4.90554e-06
HYI-AS1	-0.2703	4.90554e-06
MRPL20	0.070053	4.90554e-06
ENSG00000272455	0.083171	4.90554e-06
ENSG00000225285	0.005203	4.90554e-06
VWA1	-0.04137	4.90554e-06
ATAD3C	-0.35239	4.90554e-06
ENSG00000223635	0.314735	4.90554e-06
ABCB10	-0.06433	4.90554e-06
RNA5SP78	-0.63381	4.90554e-06
ENSG00000229367	-0.06214	4.90554e-06
URB2	-0.45368	4.90554e-06
ENSG00000213028	-0.47054	4.90554e-06
OTUD3	-0.28295	4.90554e-06
MKNK1-AS1	-0.15714	4.90554e-06
MKNK1	0.003297	4.90554e-06
ARTN	0.645905	4.90554e-06
ENSG00000237950	0.048874	4.90554e-06
IPO13	-0.19437	4.90554e-06
ENSG00000285649	-0.11995	4.90554e-06
ATP6V0B	-0.02832	4.90554e-06
CCDC24	0.09902	4.90554e-06
GAPDHP46	0.923724	4.90554e-06
PRKAR1AP1	-0.7699	4.90554e-06
ENSG00000273487	0.731685	4.90554e-06
FNDC10	0.024934	4.90554e-06
ENSG00000286989	0.20703	4.90554e-06
ENSG00000272106	0.309717	4.90554e-06
MMP23B	-0.60262	4.90554e-06
SLC35E2B	-0.13928	4.90554e-06
ENSG00000269737	-0.49663	4.90554e-06
MMP23A	0.366855	4.90554e-06
CDK11A	-0.08488	4.90554e-06
ENSG00000268575	-0.3086	4.90554e-06
ENSG00000227775	0.011905	4.90554e-06
NADK	-0.2888	4.90554e-06
TMEM52	-0.72735	4.90554e-06
CD1C	0.013026	4.90554e-06
ENSG00000236257	-0.41515	4.90554e-06
ENSG00000231434	-0.61676	4.90554e-06
DR1	0.033882	4.90554e-06
LOC100421273	0.651053	4.90554e-06
MAPKAPK2	-0.057	4.90554e-06
RPS14P1	0.737477	4.90554e-06
IL24	0.776398	4.90554e-06
FCMR	0.811081	4.90554e-06
ENSG00000226945	0.341602	4.90554e-06
C1orf116	-0.35885	4.90554e-06
PRMT6	-0.17741	4.90554e-06
ENSG00000224550	-0.10876	4.90554e-06
SH3BGRL3	-0.04648	4.90554e-06
CD52	0.058089	4.90554e-06
ZNF683	0.499149	4.90554e-06
TINAGL1	0.127882	4.90554e-06
PEF1	0.11433	4.90554e-06
ENSG00000235790	0.489126	4.90554e-06
ENSG00000228407	0.096631	4.90554e-06
ENSG00000223429	-0.58097	4.90554e-06
ENSG00000213735	0.222677	4.90554e-06
ENSG00000272100	-1.22727	4.90554e-06
ENSG00000287078	-0.05496	4.90554e-06
ENSG00000224680	-0.02534	4.90554e-06
ORC1	-0.17889	4.90554e-06
SDE2	0.102667	4.90554e-06
ENSG00000272562	0.338574	4.90554e-06
H3-3A	-0.04713	4.90554e-06
ENSG00000225518	1.04177	4.90554e-06
ENSG00000270598	0.060474	4.90554e-06
ACBD3	-0.11191	4.90554e-06
ACBD3-AS1	0.874369	4.90554e-06
MIXL1	0.096498	4.90554e-06
ENSG00000236773	-0.04057	4.90554e-06
DEGS1	-0.29958	4.90554e-06
LOC101927164	0.170877	4.90554e-06
NVL	-0.02174	4.90554e-06
CNIH4	0.187207	4.90554e-06
AKR1B1P1	-0.18288	4.90554e-06
BMP8A	-0.00896	4.90554e-06
OXCT2P1	-0.24884	4.90554e-06
ENSG00000228060	-0.32277	4.90554e-06
HEYL	0.049295	4.90554e-06
ENSG00000225333	0.085243	4.90554e-06
PABPC4	-0.05995	4.90554e-06
RPS3AP7	-0.03576	4.90554e-06
ENSG00000177770	0.03623	4.90554e-06
ECM1	-0.50901	4.90554e-06
FALEC	-0.38692	4.90554e-06
ENSG00000237781	-0.15977	4.90554e-06
MIR4257	-0.69667	4.90554e-06
RN7SL600P	1.58911	4.90554e-06
ENSG00000253047	1.40404	4.90554e-06
ENSA	0.043611	4.90554e-06
ENSG00000276103	0.02425	4.90554e-06
GOLPH3L	-0.09739	4.90554e-06
HORMAD1	-0.72844	4.90554e-06
ENSG00000236713	1.02654	4.90554e-06
MCL1	-0.11835	4.90554e-06
LINC02809	0.853767	4.90554e-06
C1orf35	0.026495	4.90554e-06
MRPL55	0.078906	4.90554e-06
ENSG00000224566	-0.06803	4.90554e-06
ENSG00000287895	-0.0735	4.90554e-06
ENSG00000280157	0.379638	4.90554e-06
GJC2	0.51914	4.90554e-06
IBA57-DT	-0.71769	4.90554e-06
IBA57	0.120887	4.90554e-06
OBSCN-AS1	0.403924	4.90554e-06
LOC124904535	0.272051	4.90554e-06
ENSG00000270110	0.756143	4.90554e-06
LOC101927401	0.031739	4.90554e-06
ENSG00000270104	0.426154	4.90554e-06
TRIM11	-0.14085	4.90554e-06
TRIM17	-0.13993	4.90554e-06
ENSG00000279306	-0.41003	4.90554e-06
ENSG00000215811	0.382393	4.90554e-06
PPIH	0.028759	4.90554e-06
ENSG00000234917	0.201266	4.90554e-06
YBX1	-0.10976	4.90554e-06
P3H1	-0.08217	4.90554e-06
STPG1	-0.00028	4.90554e-06
NIPAL3	0.043199	4.90554e-06
RCAN3AS	1.64523	4.90554e-06
RCAN3	-0.04002	4.90554e-06
JUN	1.0028	4.90554e-06
ASH1L	-0.05027	4.90554e-06
TXLNA	0.076449	4.90554e-06
ENSG00000224066	0.338794	4.90554e-06
IQCC	-0.05176	4.90554e-06
FAM167B	-0.15561	4.90554e-06
HDAC1	-0.09139	4.90554e-06
MARCKSL1	-0.13863	4.90554e-06
ENSG00000233775	0.306116	4.90554e-06
TSSK3	-0.42342	4.90554e-06
SLC16A4	-0.10041	4.90554e-06
ENSG00000273373	0.163372	4.90554e-06
LAMTOR5	0.019893	4.90554e-06
YTHDF2	-0.00218	4.90554e-06
RPL27P4	0.252754	4.90554e-06
MECR	0.091445	4.90554e-06
ENSG00000237934	-0.38423	4.90554e-06
ENSG00000272823	0.932599	4.90554e-06
LINC01352	0.314975	4.90554e-06
HLX	0.361491	4.90554e-06
ENSG00000226226	0.775935	4.90554e-06
HDAC1P2	-0.26919	4.90554e-06
C1orf115	0.353145	4.90554e-06
DARS2	-0.43482	4.90554e-06
ENSG00000270084	0.235417	4.90554e-06
RC3H1	-0.16594	4.90554e-06
ENSG00000236535	0.206765	4.90554e-06
KRT18P57	-0.61999	4.90554e-06
INKA2	0.064066	4.90554e-06
INKA2-AS1	0.483695	4.90554e-06
LOC101928718	-0.19779	4.90554e-06
RAB7B	-0.49973	4.90554e-06
F11R	0.127053	4.90554e-06
ENSG00000270149	0.443201	4.90554e-06
ENSG00000232879	-0.33224	4.90554e-06
TSTD1	0.284462	4.90554e-06
USF1	-0.06204	4.90554e-06
ARHGAP30	0.002964	4.90554e-06
KLHDC9	0.740464	4.90554e-06
PFDN2	0.294099	4.90554e-06
NIT1	0.073575	4.90554e-06
DEDD	0.093182	4.90554e-06
CTSE	-0.52191	4.90554e-06
COQ8A	-0.14778	4.90554e-06
AKIRIN1	-0.11803	4.90554e-06
NDUFS5	0.110615	4.90554e-06
ENSG00000287422	0.125843	4.90554e-06
ENSG00000217897	1.17982	4.90554e-06
ENSG00000288674	0.196024	4.90554e-06
ENSG00000228625	-1.3188	4.90554e-06
ENSG00000261654	0.419309	4.90554e-06
ENSG00000232811	0.235505	4.90554e-06
LRIF1	0.301566	4.90554e-06
ENSG00000273010	0.324013	4.90554e-06
DENND2D	0.292578	4.90554e-06
CHI3L2	0.31539	4.90554e-06
DRAM2	0.302516	4.90554e-06
RPSAP17	0.299929	4.90554e-06
IL6R-AS1	-1.45459	4.90554e-06
PSMD8P1	0.577104	4.90554e-06
SHE	-0.25778	4.90554e-06
PLA2G2C	0.41102	4.90554e-06
SDHC	-0.05114	4.90554e-06
ENSG00000288670	-0.01976	4.90554e-06
ARNT	-0.16292	4.90554e-06
RPS27AP6	0.150112	4.90554e-06
ENSG00000229357	-0.00448	4.90554e-06
PARP1	-0.1923	4.90554e-06
NDUFS2	0.136962	4.90554e-06
PRDX1	-0.11849	4.90554e-06
ENSG00000280836	0.006475	4.90554e-06
NASP	0.109	4.90554e-06
CCDC17	-0.13731	4.90554e-06
GPBP1L1	0.025035	4.90554e-06
ENSG00000225447	0.421576	4.90554e-06
RPL7AP16	0.249493	4.90554e-06
TMEM69	0.073	4.90554e-06
ENSG00000230896	-0.02429	4.90554e-06
SLC39A1	-0.16224	4.90554e-06
SERBP1	-0.07477	4.90554e-06
MIER1	-0.09946	4.90554e-06
KIF17	1.57209	4.90554e-06
ZNF669	-0.08519	4.90554e-06
UCHL5	-0.13292	4.90554e-06
SMIM1	0.129362	4.90554e-06
RNF19B	0.150692	4.90554e-06
GMEB1	-0.13908	4.90554e-06
CC2D1B	-0.06436	4.90554e-06
LRRC8B	0.003189	4.90554e-06
BTBD8	0.264833	4.90554e-06
ZC3H11A	-0.24892	4.90554e-06
CAP1	-0.18621	4.90554e-06
HSPB11	0.064458	4.90554e-06
TMCO1	0.005059	4.90554e-06
CDK11B	-0.17308	4.90554e-06
ACOT11	-0.31817	4.90554e-06
AKR1A1	0.095794	4.90554e-06
KCNT2	1.31488	4.90554e-06
CTSK	-0.16898	4.90554e-06
RPL18AP4	2.34119	4.90554e-06
ENSG00000239670	-0.42148	4.90554e-06
AZIN2	-0.1586	4.90554e-06
ENSG00000278997	-0.12518	4.90554e-06
TRIM62	-0.21485	4.90554e-06
ENSG00000279179	0.22303	4.90554e-06
FAM133FP	-0.26342	4.90554e-06
ENSG00000230005	0.854301	4.90554e-06
CTSS	0.061871	4.90554e-06
LIN9	-0.01064	4.90554e-06
HNRNPCL2	-0.86622	4.90554e-06
HNRNPCL4	-0.67271	4.90554e-06
RBMXL1	-0.09384	4.90554e-06
GBP3	0.060482	4.90554e-06
GBP1	-0.07493	4.90554e-06
ENSG00000234518	-0.16636	4.90554e-06
GBP2	0.342938	4.90554e-06
GBP7	-0.05282	4.90554e-06
GBP4	0.04692	4.90554e-06
AHDC1	-0.21182	4.90554e-06
FGR	0.083754	4.90554e-06
ENSG00000235912	-0.0787	4.90554e-06
IFI6	0.051251	4.90554e-06
HNRNPCL3	-0.19086	4.90554e-06
LOC652549	0.00906	4.90554e-06
IFI44L	-0.95564	4.90554e-06
CYB561D1	-0.04712	4.90554e-06
AMIGO1	0.002778	4.90554e-06
GNAI3	-0.08994	4.90554e-06
ENSG00000235045	1.3402	4.90554e-06
GNAT2	-0.33771	4.90554e-06
PTGS2	-0.79547	4.90554e-06
DDAH1	-0.38389	4.90554e-06
ENSG00000228040	0.897414	4.90554e-06
SLC16A1	-0.13719	4.90554e-06
ENSG00000229020	0.491617	4.90554e-06
ENSG00000230699	-0.67078	4.90554e-06
LINC02593	0.354848	4.90554e-06
NOC2L	-0.27292	4.90554e-06
PLEKHN1	1.95154	4.90554e-06
ISG15	0.159519	4.90554e-06
AGRN	0.01009	4.90554e-06
ENSG00000280425	-0.13303	4.90554e-06
MRPL37	0.093758	4.90554e-06
SSBP3-AS1	0.098727	4.90554e-06
ENSG00000227453	-0.55995	4.90554e-06
SERPINC1	1.8068	4.90554e-06
RPS24P4	-0.01917	4.90554e-06
COG2	-0.18055	4.90554e-06
C1orf198	-0.13024	4.90554e-06
IFI44	0.06222	4.90554e-06
TDRD10	-0.77932	4.90554e-06
UBE2Q1	0.004896	4.90554e-06
UBE2Q1-AS1	-1.20446	4.90554e-06
ENSG00000287064	0.967546	4.90554e-06
ADAR	-0.19385	4.90554e-06
NENFP1	0.925221	4.90554e-06
TEX38	-1.37647	4.90554e-06
EFCAB14	-0.20786	4.90554e-06
PSEN2	-0.53318	4.90554e-06
FCRLA	0.54053	4.90554e-06
DUSP12	0.333898	4.90554e-06
ENSG00000229808	0.056089	4.90554e-06
TRAF5	0.170521	4.90554e-06
SNX25P1	-0.26702	4.90554e-06
ENSG00000238137	-0.01849	4.90554e-06
SLC30A1	0.05845	4.90554e-06
FDPSP8	-0.57871	4.90554e-06
ATF6	-0.1065	4.90554e-06
RABGGTB	-0.16804	4.90554e-06
MSH4	0.585334	4.90554e-06
DENND1B	-0.01442	4.90554e-06
ENSG00000213046	0.524302	4.90554e-06
RPL24P5	0.467386	4.90554e-06
ENSG00000233040	0.054871	4.90554e-06
CRB1	-1.03344	4.90554e-06
MPL	-0.04767	4.90554e-06
ENSG00000287113	-0.4135	4.90554e-06
CDC20	-0.3342	4.90554e-06
ELOVL1	-0.14255	4.90554e-06
MED8	0.170807	4.90554e-06
ENSG00000229431	0.147477	4.90554e-06
AMPD2	-0.17411	4.90554e-06
ASPM	-0.5318	4.90554e-06
ENSG00000224727	0.716667	4.90554e-06
ENSG00000236031	-0.449	4.90554e-06
AKT3	0.193927	4.90554e-06
C1orf174	-0.04352	4.90554e-06
IQGAP3	-0.34537	4.90554e-06
NAXE	0.11499	4.90554e-06
ENSG00000272068	0.089908	4.90554e-06
BCAN	0.200511	4.90554e-06
ENSG00000272405	0.186606	4.90554e-06
ENSG00000229953	-0.18353	4.90554e-06
NES	-1.10029	4.90554e-06
CRABP2	-0.45462	4.90554e-06
ENSG00000223356	-0.16949	4.90554e-06
ISG20L2	-0.34518	4.90554e-06
METTL25B	0.194534	4.90554e-06
MRPL24	0.165469	4.90554e-06
HDGF	-0.29876	4.90554e-06
PRCC	-0.10798	4.90554e-06
ENSG00000287624	0.361895	4.90554e-06
SH2D2A	0.377118	4.90554e-06
ENSG00000213478	-0.17592	4.90554e-06
LINC01562	0.613491	4.90554e-06
RNF11	-0.14374	4.90554e-06
RPS2P8	0.247247	4.90554e-06
ENSG00000232027	0.013784	4.90554e-06
ENSG00000238140	0.952651	4.90554e-06
LINC01409	0.091349	4.90554e-06
FAM87B	1.34201	4.90554e-06
LOC107984850	-0.47154	4.90554e-06
ENSG00000273443	1.38675	4.90554e-06
C1orf159	-0.25108	4.90554e-06
ENSG00000285812	-0.76508	4.90554e-06
TTLL10-AS1	0.997312	4.90554e-06
TTC39A	-0.07369	4.90554e-06
SAMD11	0.502854	4.90554e-06
MFSD14A	-0.30144	4.90554e-06
SASS6	-0.12247	4.90554e-06
ENSG00000226952	-1.25381	4.90554e-06
LRRC39	-0.1077	4.90554e-06
DBT	0.090078	4.90554e-06
ENSG00000225169	0.651644	4.90554e-06
ENSG00000285530	0.807547	4.90554e-06
RTCA	0.362896	4.90554e-06
MIR553	-0.02925	4.90554e-06
KHDRBS1	0.028736	4.90554e-06
ENSG00000203325	-0.52242	4.90554e-06
TMEM39B	0.118974	4.90554e-06
KPNA6	-0.29106	4.90554e-06
CCDC28B	0.038875	4.90554e-06
ENSG00000231346	0.562809	4.90554e-06
DDX20	0.008889	4.90554e-06
RPL5	0.245202	4.90554e-06
DIPK1A	-0.30129	4.90554e-06
SNORA66	-0.53454	4.90554e-06
MTF2	-0.03366	4.90554e-06
SH2D5	1.5915	4.90554e-06
RPS15AP6	1.07392	4.90554e-06
ENSG00000287192	-0.66795	4.90554e-06
ECE1	0.274296	4.90554e-06
ENSG00000236936	0.197977	4.90554e-06
ECE1-AS1	-1.12632	4.90554e-06
LRRIQ3	0.138243	4.90554e-06
ENSG00000272864	0.981068	4.90554e-06
CRYZ	-0.14325	4.90554e-06
TYW3	-0.08209	4.90554e-06
FPGT-TNNI3K	0.434918	4.90554e-06
ENSG00000215909	0.020607	4.90554e-06
ENSG00000183929	2.01442	4.90554e-06
OBSCN	0.137957	4.90554e-06
ENSG00000275557	0.108678	4.90554e-06
LOC124904627	1.22257	4.90554e-06
LOC124904411	0.919181	4.90554e-06
ENSG00000264207	0.371675	4.90554e-06
H2AC20	-0.11748	4.90554e-06
H2AC21	-0.7802	4.90554e-06
BOLA1	0.13534	4.90554e-06
SV2A	-0.11247	4.90554e-06
SF3B4	-0.34033	4.90554e-06
FCGR1A	0.582611	4.90554e-06
RPL34P6	0.407	4.90554e-06
KIF21B	0.672152	4.90554e-06
ENSG00000229191	2.73712	4.90554e-06
TMEM9	0.213263	4.90554e-06
ENSG00000226970	-0.12959	4.90554e-06
SAMD13	0.233379	4.90554e-06
ENSG00000249237	-0.76666	4.90554e-06
ENSG00000240520	0.092287	4.90554e-06
RPL13AP11	0.919108	4.90554e-06
TMEM81	0.103214	4.90554e-06
GYG2P2	-1.12181	4.90554e-06
MTR	-0.07927	4.90554e-06
SRP9	0.025152	4.90554e-06
ENSG00000242861	0.312458	4.90554e-06
TMEM63A	-0.06579	4.90554e-06
EPHX1	0.053192	4.90554e-06
SRM	-0.18482	4.90554e-06
EXOSC10	-0.27858	4.90554e-06
ENSG00000226849	0.022698	4.90554e-06
MTOR-AS1	-0.12361	4.90554e-06
SYF2	0.273312	4.90554e-06
ENSG00000284602	0.560931	4.90554e-06
ENSG00000284657	-0.22494	4.90554e-06
RSRP1	0.13996	4.90554e-06
ENSG00000272432	1.71446	4.90554e-06
ENSG00000261349	-0.05429	4.90554e-06
RHD	0.104141	4.90554e-06
ENSG00000224183	-0.42772	4.90554e-06
TMEM50A	0.028564	4.90554e-06
ENSG00000238084	0.092795	4.90554e-06
MACO1	0.109542	4.90554e-06
ENSG00000286655	3.00436	4.90554e-06
LRRC71	0.264507	4.90554e-06
RPS11P2	0.176547	4.90554e-06
ADAMTSL4	0.07275	4.90554e-06
PTP4A2	0.049005	4.90554e-06
FNBP1L	-0.10463	4.90554e-06
ZFYVE9	0.203775	4.90554e-06
TMCO4	0.424439	4.90554e-06
ADGRB2	0.451832	4.90554e-06
YY1AP1	0.04105	4.90554e-06
SNAP47	0.145348	4.90554e-06
B4GALT2	-0.1276	4.90554e-06
OLFML2B	0.012228	4.90554e-06
TTC24	-0.03949	4.90554e-06
DNASE2B	0.672064	4.90554e-06
OR2L2	-0.21869	4.90554e-06
OR2L3	0.118741	4.90554e-06
OR2M4	-0.49987	4.90554e-06
MANEAL	0.113151	4.90554e-06
TNFRSF14	0.248128	4.90554e-06
IRF2BP2	0.303101	4.90554e-06
RBM15	-0.23321	4.90554e-06
JMJD4	0.009658	4.90554e-06
KLHDC7A	-2.93758	4.90554e-06
MTX1	-0.30149	4.90554e-06
ARL8A	0.030758	4.90554e-06
GPR37L1	0.227656	4.90554e-06
SNX27	-0.23688	4.90554e-06
CELF3	-0.13403	4.90554e-06
MRPL9	0.065751	4.90554e-06
OAZ3	-0.06478	4.90554e-06
ENSG00000249602	-0.0878	4.90554e-06
ENSG00000268288	-0.73834	4.90554e-06
ENSG00000269489	-0.43192	4.90554e-06
THEM4	-0.06836	4.90554e-06
ENSG00000285651	-0.2938	4.90554e-06
S100A10	0.012827	4.90554e-06
STIL	-0.16189	4.90554e-06
NCDN	-0.33393	4.90554e-06
TFAP2E	0.363532	4.90554e-06
AMY1B	0.68525	4.90554e-06
ENSG00000237993	2.24896	4.90554e-06
HPDL	-0.42194	4.90554e-06
OR2L5	-0.50465	4.90554e-06
MAN1C1	0.389735	4.90554e-06
ENSG00000233478	2.04785	4.90554e-06
SELENON	-0.35147	4.90554e-06
MAB21L3	-0.02812	4.90554e-06
NFASC	3.47947	4.90554e-06
SYPL2	-0.30777	4.90554e-06
ENSG00000237481	0.401508	4.90554e-06
CCSAP	-0.02444	4.90554e-06
ACTA1	-0.34935	4.90554e-06
ENSG00000279667	-0.18475	4.90554e-06
ZFP69	0.237424	4.90554e-06
ENSG00000238287	0.533467	4.90554e-06
ENSG00000238186	-0.21441	4.90554e-06
ZNF684	-0.1034	4.90554e-06
ENSG00000229820	-0.04738	4.90554e-06
SNHG3	-0.126	4.90554e-06
SNORA73B	-0.34892	4.90554e-06
ENSG00000231468	-0.20546	4.90554e-06
ENSG00000279443	-0.45493	4.90554e-06
TRNAU1AP	0.150376	4.90554e-06
SNORD99	-0.27908	4.90554e-06
RAB42	-0.3543	4.90554e-06
TAF12-DT	0.200672	4.90554e-06
AMY2B	0.512003	4.90554e-06
CDK18	0.05028	4.90554e-06
ENSG00000225522	1.35673	4.90554e-06
GOLT1A	0.880773	4.90554e-06
PLEKHA6	0.408271	4.90554e-06
RPL21P19	0.306364	4.90554e-06
ENSG00000237848	0.507829	4.90554e-06
ENSG00000236779	0.575396	4.90554e-06
ENSG00000240710	0.433275	4.90554e-06
ENSG00000240219	0.952866	4.90554e-06
LOC100418874	1.5416	4.90554e-06
ENSG00000236636	-0.1048	4.90554e-06
ENSG00000287525	1.08739	4.90554e-06
ZMYM1	-0.1188	4.90554e-06
ENSG00000228348	-0.77297	4.90554e-06
C1orf146	0.321637	4.90554e-06
ACTBP12	1.46971	4.90554e-06
GLMN	0.093491	4.90554e-06
RPAP2	3.57e-05	4.90554e-06
ENSG00000223787	0.066343	4.90554e-06
ENSG00000225505	0.663394	4.90554e-06
MNDA	-0.28975	4.90554e-06
TRIM58	-0.26813	4.90554e-06
OR2W3	0.129464	4.90554e-06
OR2AJ1	-0.47308	4.90554e-06
ENSG00000226191	0.54452	4.90554e-06
ZSCAN20	-0.19542	4.90554e-06
MYOC	-0.75349	4.90554e-06
ZBTB17	-0.04463	4.90554e-06
ENSG00000234607	0.596346	4.90554e-06
HSPB7	0.663609	4.90554e-06
CLCNKA	0.124182	4.90554e-06
OR2T8	0.133199	4.90554e-06
ENSG00000228140	-0.1721	4.90554e-06
EFHD2	-0.20515	4.90554e-06
CTRC	-0.35465	4.90554e-06
ENSG00000235749	0.194851	4.90554e-06
OR6F1	1.35242	4.90554e-06
OR14K1	-0.27374	4.90554e-06
OR9H1P	-0.225	4.90554e-06
OR2T33	-0.30561	4.90554e-06
ZBTB8A	0.240132	4.90554e-06
ZBTB8OS	0.225237	4.90554e-06
NRAS	-0.17787	4.90554e-06
RNY1P13	-0.22051	4.90554e-06
SIKE1	-0.08059	4.90554e-06
ENSG00000227232	-0.06546	4.90554e-06
MIR6859-1	-0.65891	4.90554e-06
CICP27	1.94654	4.90554e-06
ENSG00000268903	0.042694	4.90554e-06
ENSG00000269981	0.141605	4.90554e-06
ENSG00000241860	0.905883	4.90554e-06
OR13G1	0.804727	4.90554e-06
OR10Z1	-0.31991	4.90554e-06
SPTA1	-0.33476	4.90554e-06
ENSG00000235782	-0.94762	4.90554e-06
ENSG00000269933	0.833576	4.90554e-06
ENSG00000235079	-0.46208	4.90554e-06
ZRANB2	0.010602	4.90554e-06
MIR186	0.02482	4.90554e-06
ENSG00000229956	0.845833	4.90554e-06
CERS2	-0.08345	4.90554e-06
ENSG00000231073	-0.21994	4.90554e-06
ANXA9	0.055079	4.90554e-06
PRUNE1	-0.10116	4.90554e-06
BNIPL	-0.16618	4.90554e-06
C1orf56	0.16208	4.90554e-06
CDC42SE1	-0.10702	4.90554e-06
MLLT11	-0.34616	4.90554e-06
IER5	0.105187	4.90554e-06
SLC25A44	-0.27272	4.90554e-06
FH	-0.07903	4.90554e-06
KMO	0.314891	4.90554e-06
OPN3	-0.37199	4.90554e-06
CHML	-0.21295	4.90554e-06
ENSG00000287513	-1.23316	4.90554e-06
ATAD3A	-0.32556	4.90554e-06
TMEM240	-0.54621	4.90554e-06
SSU72	0.075193	4.90554e-06
ENSG00000215014	-0.2899	4.90554e-06
MIB2	0.10387	4.90554e-06
BCL9	-0.21623	4.90554e-06
RPL6P3	0.107625	4.90554e-06
EXO1	-0.14569	4.90554e-06
RPL23AP20	0.038203	4.90554e-06
ENSG00000213026	-0.16241	4.90554e-06
WDR64	2.18961	4.90554e-06
DYNLT5	0.504265	4.90554e-06
DNAI4	0.387592	4.90554e-06
SGIP1	0.449088	4.90554e-06
LBR	-0.13524	4.90554e-06
DNAH14	0.25251	4.90554e-06
DCDC2B	-0.17943	4.90554e-06
DYRK3	-0.36358	4.90554e-06
MAP10	0.125885	4.90554e-06
TRIM67	0.448487	4.90554e-06
FPGT	0.328	4.90554e-06
RPRD2	-0.195	4.90554e-06
NBPF19	-0.52667	4.90554e-06
NSUN4	0.047202	4.90554e-06
ZNF124	-0.02803	4.90554e-06
FAM72C	0.025626	4.90554e-06
LMNA	-0.07361	4.90554e-06
LINC01772	0.310934	4.90554e-06
ENSG00000271732	-0.18301	4.90554e-06
ENSG00000186301	-0.3938	4.90554e-06
LDLRAD2	0.012358	4.90554e-06
HSPG2	-0.0813	4.90554e-06
RPL21P29	0.416989	4.90554e-06
LINC01635	-0.56353	4.90554e-06
LINC00339	0.121928	4.90554e-06
ENSG00000285752	0.356331	4.90554e-06
ENSG00000230068	-0.42381	4.90554e-06
ENSG00000271428	0.94116	4.90554e-06
WNT4	0.414681	4.90554e-06
ENSG00000285417	-0.29983	4.90554e-06
RHEX	0.104912	4.90554e-06
AVPR1B	0.117592	4.90554e-06
ENSG00000226780	0.022283	4.90554e-06
FAM72A	0.029479	4.90554e-06
SRGAP2	-0.12151	4.90554e-06
IKBKE	-0.05999	4.90554e-06
C1orf147	0.070157	4.90554e-06
ENSG00000261000	0.015849	4.90554e-06
RASSF5	0.06995	4.90554e-06
RPL7AP20	0.090312	4.90554e-06
EIF2D	0.072831	4.90554e-06
ENSG00000236698	-0.01686	4.90554e-06
CROCC	-0.13036	4.90554e-06
LOC112267871	-1.09533	4.90554e-06
VASH2	-0.42479	4.90554e-06
CYB5RL	-0.07333	4.90554e-06
ATXN7L2	0.023144	4.90554e-06
CENPL	-0.09565	4.90554e-06
ZNF496	0.142934	4.90554e-06
RABGAP1L	-0.02236	4.90554e-06
GPR161	0.125626	4.90554e-06
CD101	0.856454	4.90554e-06
NPL	-0.15131	4.90554e-06
RCC1	-0.28968	4.90554e-06
C1orf109	-0.0106	4.90554e-06
ENSG00000183586	-0.24305	4.90554e-06
TEKT2	-0.51647	4.90554e-06
ADPRS	-0.00826	4.90554e-06
COL8A2	-0.69151	4.90554e-06
TRAPPC3	-0.06251	4.90554e-06
MAP7D1	-0.02583	4.90554e-06
ZNF362	0.012783	4.90554e-06
ENSG00000270115	0.098878	4.90554e-06
ENSG00000225313	-0.10962	4.90554e-06
RN7SKP16	0.66259	4.90554e-06
PHC2-AS1	-0.24389	4.90554e-06
S100A6	0.118267	4.90554e-06
S100A4	0.014226	4.90554e-06
S100A3	-0.27924	4.90554e-06
S100A2	0.129965	4.90554e-06
S100A16	0.66485	4.90554e-06
S100A13	0.387375	4.90554e-06
S100A1	-0.3183	4.90554e-06
ENSG00000272030	0.497174	4.90554e-06
CHTOP	0.156562	4.90554e-06
SNAPIN	-0.17528	4.90554e-06
SH3D21	0.256489	4.90554e-06
ENSG00000286379	0.198387	4.90554e-06
STK40	0.114224	4.90554e-06
LSM10	0.120717	4.90554e-06
OSCP1	-0.09916	4.90554e-06
MRPS15	-0.09443	4.90554e-06
ENSG00000243155	0.621045	4.90554e-06
ENSG00000251520	0.654315	4.90554e-06
STX6	0.059098	4.90554e-06
MR1	0.353124	4.90554e-06
TMED5	-0.15734	4.90554e-06
RPL36AP11	-0.30488	4.90554e-06
ENSG00000223745	0.368367	4.90554e-06
ENSG00000229567	0.36139	4.90554e-06
CCDC18	0.101974	4.90554e-06
TMEM269	0.077234	4.90554e-06
SVBP	0.396482	4.90554e-06
GORAB	0.031857	4.90554e-06
ENSG00000240553	2.14992	4.90554e-06
KDM1A	-0.19248	4.90554e-06
ENSG00000225670	-0.02979	4.90554e-06
ACKR1	-0.02039	4.90554e-06
FCER1A	0.095303	4.90554e-06
ELF3	0.390372	4.90554e-06
PTPRVP	0.086639	4.90554e-06
LGR6	-0.03444	4.90554e-06
PTPN7	-0.11602	4.90554e-06
SIPA1L2	0.159435	4.90554e-06
SRSF4	-0.10208	4.90554e-06
PEAR1	-0.10397	4.90554e-06
ARHGEF11	-0.06645	4.90554e-06
ENSG00000237842	-0.13889	4.90554e-06
KRT8P45	-0.47483	4.90554e-06
ETV3L	-1.21794	4.90554e-06
ETV3	-0.10122	4.90554e-06
ENSG00000234277	-0.52567	4.90554e-06
NUCKS1P1	-0.03726	4.90554e-06
ENSG00000224834	0.222298	4.90554e-06
PMVK	0.21061	4.90554e-06
PBXIP1	0.103969	4.90554e-06
ENSG00000268154	-2.39264	4.90554e-06
PYGO2	-0.03396	4.90554e-06
ENSG00000271380	-0.01614	4.90554e-06
SHC1	-0.42627	4.90554e-06
CKS1B	0.016048	4.90554e-06
MIR4258	-0.50351	4.90554e-06
FLAD1	-0.10336	4.90554e-06
ZBTB7B	0.056521	4.90554e-06
DCST2	0.638421	4.90554e-06
DCST1	-0.07105	4.90554e-06
ENSG00000232093	-0.07189	4.90554e-06
ADAM15	-0.15924	4.90554e-06
MTMR11	-0.01078	4.90554e-06
OTUD7B	0.076646	4.90554e-06
RPL6P31	0.853863	4.90554e-06
ENSG00000278273	-0.43789	4.90554e-06
ENSG00000271644	0.301769	4.90554e-06
FAM72D	0.123031	4.90554e-06
ENSG00000281571	0.159338	4.90554e-06
ENSG00000223612	-0.15203	4.90554e-06
ANKRD35	0.334332	4.90554e-06
ITGA10	-0.05421	4.90554e-06
PEX11B	0.07295	4.90554e-06
LIX1L-AS1	-0.12404	4.90554e-06
LIX1L	-0.1816	4.90554e-06
ANKRD34A	-0.38207	4.90554e-06
POLR3GL	0.236512	4.90554e-06
TXNIP	0.64193	4.90554e-06
ENSG00000287190	-0.062	4.90554e-06
NBPF10	-0.47582	4.90554e-06
ENSG00000235105	-0.17752	4.90554e-06
BEND5	0.419994	4.90554e-06
ROR1	-0.0489	4.90554e-06
[truncated: 26,392 more rows]
