# Supplementary material for: Arginine dependency is a therapeutically exploitable vulnerability in chronic myeloid leukaemic stem cells
Source: EMBO Rep. 2023 Jul 25;24(10):e56279. doi: 10.15252/embr.202256279 (PMC10561355; doi:10.15252/embr.202256279)
Supplement: Supplementary file 8 — Source Data for Figure 4 [file EMBR-24-e56279-s010.zip › EMBOR-2022-56279V3-Figure_4C_Source_Data-sd.xlsx]

## Sheet: Sheet1
sample	Type	SARS1	MTHFD2	ASNS	RPS6KA2	TUBE1	AARS1	PHGDH	PCK2	TRIB3	HCK	PIM2	EBI3	DNASE2	CARS1	ALDH2	ULBP1	TREML2	VEGFA	STC2	STEAP3	CD48	ADM2	CDC42EP1	CHAC1	KIF1A	ASS1	SESN2	PSAT1	ALDH1L2	TM6SF1	INHBE	JDP2	WARS1	PMAIP1	RGS16	CAND2	VLDLR	SLC7A11	TMEM267	TMEM268	CBS	ATF3	ALB	S100P	PPM1M	SLC7A3	GPT2	MFAP4
NB1	Normal-BCT	11.5046	12.1137	6.34853	7.6099	9.65397	12.4322	11.5023	10.4705	10.1223	12.3376	11.4516	7.93807	9.63428	10.8999	9.69675	5.64315	9.00259	11.315	5.86181	10.8977	10.8839	7.59518	7.40341	8.31447	5.23245	6.16601	9.5311	10.4041	8.9757	7.93159	4.81525	9.67657	12.3126	10.0852	6.09462	6.58174	7.06166	11.8896	9.44393	9.57536	5.03751	7.84545	5.35084	6.4576	10.1739	5.0018	11.1572	6.53043
N1	Normal	11.4806	11.8133	5.90613	7.88016	9.59974	12.3955	11.1552	10.314	10.1364	12.2281	11.3227	7.15622	9.49848	10.6359	9.99493	5.1309	8.90559	11.2358	4.95122	11.0837	10.7473	6.81333	7.1843	6.02111	4.93493	5.42601	9.31962	7.83804	7.30818	7.53435	5.14708	9.33513	12.1437	9.53094	6.10562	6.52401	7.14765	10.9223	9.26773	9.51604	5.03751	7.56074	5.08039	6.15522	10.1776	4.78135	10.8431	6.77869
CB1	CML-BCT	12.4394	13.5134	8.06556	9.28476	10.8529	13.5335	13.7659	12.3766	12.0988	9.88517	12.0584	4.32783	10.5526	11.722	10.0358	7.88849	10.1389	12.6338	9.06103	10.5898	8.99104	8.87339	6.60044	9.68615	6.65789	7.96958	11.0763	13.2746	9.35797	8.95071	6.46524	10.0992	13.2585	10.2129	7.20476	7.12951	9.57673	10.1497	9.76458	10.2052	6.83182	8.26793	6.85389	7.90047	10.0717	6.43793	11.9607	8.29228
C1	CML	11.8126	11.8454	6.32339	6.32416	9.64083	12.3782	10.9007	10.5744	9.3603	8.42577	11.4408	3.83297	10.0257	10.4964	9.23728	5.20589	9.16538	10.8304	4.1519	11.1039	8.48134	5.15507	3.73478	5.5008	4.40683	4.55889	8.84931	7.48902	5.23668	7.85378	5.57209	7.95378	11.4084	9.21762	6.21098	7.68798	6.51107	5.85528	9.10583	8.96672	4.62368	6.2745	5.70731	5.01947	9.33888	4.57987	9.91052	5.99658
NB2	Normal-BCT	11.5521	12.3296	6.17909	7.90727	9.846	12.4707	11.7106	10.6485	10.336	12.3458	11.4299	7.71985	9.66523	10.9968	9.84072	5.93408	9.09349	11.4076	6.17332	10.9051	10.9142	7.84381	7.73233	7.86384	5.11252	6.5344	9.63454	10.9976	8.79103	7.75956	5.28858	9.63898	12.5114	10.1891	5.86427	6.40816	7.35631	12.1737	9.57313	9.61185	5.03751	7.85328	4.9903	6.87448	10.2498	5.20828	11.3031	6.89682
N2	Normal	11.4331	11.5974	6.07557	7.58279	9.4077	12.3571	10.9469	10.1359	9.9227	12.2199	11.3444	7.37444	9.46753	10.5389	9.85096	4.83997	8.81468	11.1431	4.63971	11.0763	10.7169	6.5647	6.85538	6.47174	5.05486	5.05762	9.21618	7.24449	7.49285	7.70639	4.67376	9.37271	11.9449	9.42704	6.33597	6.6976	6.85299	10.6382	9.13853	9.47955	5.03751	7.5529	5.44093	5.73834	10.1017	4.57488	10.6972	6.4123
CB2	CML-BCT	12.38	13.0645	7.82915	8.14609	10.459	13.194	12.9933	12.0241	11.2602	9.35997	12.0013	4.45758	10.6484	11.4949	9.89082	7.01513	9.79171	11.9003	7.41629	10.4843	9.23778	8.10405	5.37056	9.50404	5.93633	6.5133	10.7115	12.0979	7.81514	8.81722	6.48853	9.61857	12.5887	10.0442	7.01599	7.08298	8.71477	9.07347	9.72778	9.78817	6.07236	7.87193	6.55247	7.37057	9.97621	5.54245	11.3798	7.54666
C2	CML	11.872	12.2943	6.55979	7.46283	10.0347	12.7177	11.6732	10.927	10.1989	8.95097	11.4979	3.70322	9.92996	10.7236	9.38222	6.07924	9.5126	11.5638	5.79663	11.2094	8.2346	5.9244	4.96466	5.68291	5.12839	6.01517	9.21412	8.66581	6.77952	7.98728	5.54879	8.43441	12.0782	9.38627	6.39974	7.73451	7.37302	6.93149	9.14264	9.38372	5.38314	6.67049	6.00873	5.54937	9.43438	5.47535	10.4915	6.7422
CB3	CML-BCT	12.356	13.333	8.03224	9.07416	10.745	13.3703	13.1152	12.2559	11.5611	9.61219	12.0566	4.28734	10.6345	11.7313	10.0863	7.75144	10.0493	12.1774	8.36549	10.6231	9.10341	9.0063	5.72282	9.84903	6.22478	7.37368	11.2498	12.3722	8.60065	9.07324	7.15061	9.6162	12.9066	10.172	7.33256	7.12832	9.21398	9.64404	9.69614	10.1073	6.58872	8.29355	6.63142	7.2211	10.1512	6.18774	11.5548	7.97511
C3	CML	11.896	12.0258	6.3567	6.53476	9.7487	12.5414	11.5514	10.6952	9.89799	8.69876	11.4426	3.87346	9.94391	10.4872	9.18669	5.34293	9.25506	11.2867	4.84743	11.0706	8.36897	5.02215	4.6124	5.33793	4.83994	5.15479	8.67585	8.39149	5.994	7.73125	4.88671	8.43677	11.7604	9.25849	6.08317	7.68917	6.87382	6.36092	9.17427	9.06455	4.86678	6.24888	5.92978	5.69884	9.25937	4.83006	10.3164	6.31375
NB3	Normal-BCT	11.462	12.1984	6.54297	8.09881	9.94774	12.5108	11.7262	10.6671	10.2857	12.3063	11.3852	7.46218	9.69224	10.8854	9.90052	5.88368	9.00959	11.3257	6.20486	10.9142	10.8708	7.66874	7.28119	8.44434	5.07196	6.14763	9.70988	10.7788	9.03083	7.91935	5.07196	9.78254	12.3944	9.98624	6.20486	6.52168	7.68691	11.8635	9.43811	9.71862	5.46685	7.81617	5.2613	6.50002	10.25	5.17499	11.1752	6.54297
N3	Normal	11.5232	11.7286	5.71169	7.39125	9.30597	12.3169	10.9312	10.1174	9.97294	12.2594	11.3891	7.63212	9.44052	10.6503	9.79116	4.89037	8.89858	11.225	4.60817	11.0671	10.7603	6.73976	7.30652	5.89124	5.09542	5.44438	9.14084	7.46332	7.25305	7.5466	4.89037	9.22916	12.0619	9.6299	5.99538	6.58408	6.5224	10.9484	9.27355	9.37278	4.60817	7.59001	5.16992	6.11281	10.1015	4.60817	10.825	6.76616
CB4	CML-BCT	12.435	13.4807	8.24618	9.04258	10.7458	13.6395	13.6655	12.3187	12.226	9.88117	12.0713	4.86677	10.6173	11.8351	10.0918	7.93114	10.2116	12.5285	8.96958	10.6455	8.97496	9.11593	6.21346	10.0015	6.17404	8.06807	11.1828	13.239	9.01481	9.40357	7.1668	10.1138	13.3267	10.1867	7.71356	7.1532	9.32855	10.1852	9.81913	10.1356	6.63731	8.42815	6.68798	7.51068	10.0972	6.21492	11.8637	8.24885
C4	CML	11.8169	11.8781	6.14276	6.56634	9.74798	12.2722	11.001	10.6324	9.23312	8.42978	11.4279	3.29403	9.96103	10.3833	9.18118	5.16323	9.09275	10.9357	4.24335	11.0482	8.49742	4.91252	4.12176	5.18548	4.89068	4.4604	8.74276	7.52462	5.57985	7.40093	4.87052	7.93914	11.3403	9.24382	5.70217	7.66429	6.75925	5.81979	9.05129	9.03633	4.81818	6.11428	5.87322	5.40926	9.31339	4.80288	10.0075	6.04001
[truncated: 29 more columns]
