# Supplementary material for: Arginine dependency is a therapeutically exploitable vulnerability in chronic myeloid leukaemic stem cells
Source: EMBO Rep. 2023 Jul 25;24(10):e56279. doi: 10.15252/embr.202256279 (PMC10561355; doi:10.15252/embr.202256279)
Supplement: Supplementary file 8 — Source Data for Figure 4 [file EMBR-24-e56279-s010.zip › EMBOR-2022-56279V3-Figure_4D_Source_Data-sd.xlsx]

## Sheet: Sheet1
	NES (Log2)	-log10FDR p-val
BETA_ALANINE_METABOLISM	0.928977	1.20752
NITROGEN_METABOLISM	0.9227	0.988655
ONE_CARBON_POOL_BY_FOLATE	0.914611	0.864236
OTHER_GLYCAN_DEGRADATION	0.904016	0.712407
GLYCOSPHINGOLIPID_BIOSYNTHESIS_GANGLIO_SERIES	0.894164	0.651468
KEGG_CITRATE_CYCLE_TCA_CYCLE	0.873712	0.318731
KEGG_PROXIMAL_TUBULE_BICARBONATE_RECLAMATION	0.873502	0.381695
KEGG_ALANINE_ASPARTATE_AND_GLUTAMATE_METABOLISM	0.871935	0.415157
KEGG_GLYCINE_SERINE_AND_THREONINE_METABOLISM	0.865021	0.372849
KEGG_TRYPTOPHAN_METABOLISM	0.85989	0.368842
KEGG_HISTIDINE_METABOLISM	0.856498	0.376012
KEGG_INTESTINAL_IMMUNE_NETWORK_FOR_IGA_PRODUCTION	0.848843	0.346078
KEGG_GRAFT_VERSUS_HOST_DISEASE	0.841816	0.344807
KEGG_SELENOAMINO_ACID_METABOLISM	0.840611	0.370558
KEGG_FATTY_ACID_METABOLISM	0.839806	0.395316
KEGG_ALLOGRAFT_REJECTION	0.835998	0.402353
KEGG_AUTOIMMUNE_THYROID_DISEASE	0.834608	0.422487
KEGG_CYSTEINE_AND_METHIONINE_METABOLISM	0.824213	0.397836
KEGG_PYRUVATE_METABOLISM	0.822134	0.411568
KEGG_TYPE_I_DIABETES_MELLITUS	0.817832	0.412168
KEGG_CYTOSOLIC_DNA_SENSING_PATHWAY	0.785242	0.363017
KEGG_PROPANOATE_METABOLISM	0.779097	0.363597
KEGG_BLADDER_CANCER	0.754638	0.305867
KEGG_AMINOACYL_TRNA_BIOSYNTHESIS	0.710658	0.231744
KEGG_GLYCEROLIPID_METABOLISM	0.709974	0.247519
KEGG_PPAR_SIGNALING_PATHWAY	0.704338	0.251334
KEGG_RIG_I_LIKE_RECEPTOR_SIGNALING_PATHWAY	0.701104	0.261884
KEGG_GLYCOLYSIS_GLUCONEOGENESIS	0.689745	0.252275
KEGG_GLUTATHIONE_METABOLISM	0.68928	0.266478
KEGG_INOSITOL_PHOSPHATE_METABOLISM	0.683974	0.2674
KEGG_MTOR_SIGNALING_PATHWAY	0.675772	0.265332
KEGG_LYSINE_DEGRADATION	0.671247	0.268243
KEGG_ARGININE_AND_PROLINE_METABOLISM	0.664062	0.258358
KEGG_LONG_TERM_POTENTIATION	0.660383	0.261855
KEGG_ADIPOCYTOKINE_SIGNALING_PATHWAY	0.641175	0.236381
KEGG_VIRAL_MYOCARDITIS	0.63158	0.236505
KEGG_ACUTE_MYELOID_LEUKEMIA	0.618589	0.23885
KEGG_VEGF_SIGNALING_PATHWAY	0.616865	0.246498
KEGG_PANCREATIC_CANCER	0.605924	0.241438
KEGG_RENAL_CELL_CARCINOMA	0.570541	0.213693
KEGG_PROGESTERONE_MEDIATED_OOCYTE_MATURATION	0.566043	0.21947
KEGG_TGF_BETA_SIGNALING_PATHWAY	0.556499	0.209437
KEGG_ECM_RECEPTOR_INTERACTION	0.552566	0.213376
KEGG_P53_SIGNALING_PATHWAY	0.542819	0.20017
KEGG_HEMATOPOIETIC_CELL_LINEAGE	0.536959	0.193827
KEGG_PROSTATE_CANCER	0.49733	0.179769
KEGG_GNRH_SIGNALING_PATHWAY	0.493959	0.18412
KEGG_FC_GAMMA_R_MEDIATED_PHAGOCYTOSIS	0.492837	0.191552
KEGG_TOLL_LIKE_RECEPTOR_SIGNALING_PATHWAY	0.486773	0.192261
KEGG_RIBOSOME	0.464372	0.181626
KEGG_VASCULAR_SMOOTH_MUSCLE_CONTRACTION	0.446909	0.178571
KEGG_NATURAL_KILLER_CELL_MEDIATED_CYTOTOXICITY	0.444924	0.184865
KEGG_OOCYTE_MEIOSIS	0.422537	0.181742
KEGG_JAK_STAT_SIGNALING_PATHWAY	0.413257	0.180863
KEGG_BUTANOATE_METABOLISM	0.405583	0.178522
KEGG_SYSTEMIC_LUPUS_ERYTHEMATOSUS	0.404982	0.185676
KEGG_CELL_ADHESION_MOLECULES_CAMS	0.386953	0.17798
KEGG_LYSOSOME	0.351252	0.171858
KEGG_PARKINSONS_DISEASE	0.343876	0.171587
KEGG_NEUROTROPHIN_SIGNALING_PATHWAY	0.343066	0.177473
KEGG_OXIDATIVE_PHOSPHORYLATION	0.3399	0.178863
KEGG_CALCIUM_SIGNALING_PATHWAY	0.304079	0.153494
KEGG_NEUROACTIVE_LIGAND_RECEPTOR_INTERACTION	0.287742	0.147828
KEGG_VALINE_LEUCINE_AND_ISOLEUCINE_DEGRADATION	0.28352	0.152191
KEGG_ALZHEIMERS_DISEASE	0.257832	0.155232
KEGG_HUNTINGTONS_DISEASE	0.232154	0.152333
KEGG_CHEMOKINE_SIGNALING_PATHWAY	0.23057	0.156743
KEGG_CYTOKINE_CYTOKINE_RECEPTOR_INTERACTION	0.229388	0.161656
KEGG_TASTE_TRANSDUCTION	0.216405	0.157874
KEGG_FOCAL_ADHESION	0.2116	0.161676
KEGG_ENDOCYTOSIS	0.190051	0.159101
KEGG_MAPK_SIGNALING_PATHWAY	0.144783	0.150027
KEGG_PATHWAYS_IN_CANCER	0.108718	0.15
KEGG_INSULIN_SIGNALING_PATHWAY	0.101034	0.152519
KEGG_DORSO_VENTRAL_AXIS_FORMATION	0.019894	0.148575
KEGG_ETHER_LIPID_METABOLISM	-0.30204	0.101597
KEGG_HEDGEHOG_SIGNALING_PATHWAY	-0.32055	0.103366
KEGG_ARACHIDONIC_ACID_METABOLISM	-0.52953	0.059091
KEGG_NICOTINATE_AND_NICOTINAMIDE_METABOLISM	-0.54508	0.060666
KEGG_NOD_LIKE_RECEPTOR_SIGNALING_PATHWAY	-0.56567	0.060749
KEGG_COMPLEMENT_AND_COAGULATION_CASCADES	-0.57916	0.062642
KEGG_OLFACTORY_TRANSDUCTION	-0.64143	0.052172
KEGG_PRION_DISEASES	-0.7534	0.02853
KEGG_SNARE_INTERACTIONS_IN_VESICULAR_TRANSPORT	-0.75386	0.033597
KEGG_BASAL_CELL_CARCINOMA	-0.77352	0.033666
KEGG_RENIN_ANGIOTENSIN_SYSTEM	-0.81817	0.027569
KEGG_STEROID_HORMONE_BIOSYNTHESIS	-0.88278	0.016499
KEGG_TYROSINE_METABOLISM	-0.96152	0.002703
KEGG_ARRHYTHMOGENIC_RIGHT_VENTRICULAR_CARDIOMYOPATHY_ARVC	-1.13709	0
KEGG_HYPERTROPHIC_CARDIOMYOPATHY_HCM	-1.18636	0
KEGG_MELANOMA	-1.1939	0
KEGG_RETINOL_METABOLISM	-1.21533	0
KEGG_ABC_TRANSPORTERS	-1.21677	0
KEGG_DILATED_CARDIOMYOPATHY	-1.22881	0
KEGG_TYPE_II_DIABETES_MELLITUS	-1.2428	0
KEGG_MELANOGENESIS	-1.24297	0
KEGG_LEISHMANIA_INFECTION	-1.27978	0
KEGG_LONG_TERM_DEPRESSION	-1.32418	0
KEGG_THYROID_CANCER	-1.32557	0
KEGG_GLYCEROPHOSPHOLIPID_METABOLISM	-1.35983	0
KEGG_FC_EPSILON_RI_SIGNALING_PATHWAY	-1.38724	0
KEGG_GLYCOSYLPHOSPHATIDYLINOSITOL_GPI_ANCHOR_BIOSYNTHESIS	-1.42209	0
KEGG_NOTCH_SIGNALING_PATHWAY	-1.55804	0
KEGG_PRIMARY_IMMUNODEFICIENCY	-1.55992	0
KEGG_VASOPRESSIN_REGULATED_WATER_REABSORPTION	-1.57892	0
KEGG_REGULATION_OF_ACTIN_CYTOSKELETON	-1.6149	0
KEGG_T_CELL_RECEPTOR_SIGNALING_PATHWAY	-1.67719	0
KEGG_EPITHELIAL_CELL_SIGNALING_IN_HELICOBACTER_PYLORI_INFECTION	-1.69776	0
KEGG_LEUKOCYTE_TRANSENDOTHELIAL_MIGRATION	-1.71336	0
KEGG_CHRONIC_MYELOID_LEUKEMIA	-1.97454	0
KEGG_AXON_GUIDANCE	-1.99963	0
KEGG_PURINE_METABOLISM	-2.18612	5.78e-05
