# Supplementary material for: Arginine dependency is a therapeutically exploitable vulnerability in chronic myeloid leukaemic stem cells
Source: EMBO Rep. 2023 Jul 25;24(10):e56279. doi: 10.15252/embr.202256279 (PMC10561355; doi:10.15252/embr.202256279)
Supplement: Supplementary file 9 — Source Data for Figure 5 [file EMBR-24-e56279-s006.zip]

Archive with 6 entries (6 files):
- EMBOR-2022-56279V3-Figure_5A_Source_Data-sd.xlsx
- EMBOR-2022-56279V3-Figure_5B_Source_Data-sd.xlsx
- EMBOR-2022-56279V3-Figure_5C_Source_Data-sd.xlsx
- EMBOR-2022-56279V3-Figure_5D_Source_Data-sd.xlsx
- EMBOR-2022-56279V3-Figure_5G_Source_Data-sd.xlsx
- EMBOR-2022-56279V3-Figure_5H_Source_Data-sd.xlsx
