# Supplementary material for: Arginine dependency is a therapeutically exploitable vulnerability in chronic myeloid leukaemic stem cells
Source: EMBO Rep. 2023 Jul 25;24(10):e56279. doi: 10.15252/embr.202256279 (PMC10561355; doi:10.15252/embr.202256279)
Supplement: Supplementary file 9 — Source Data for Figure 5 [file EMBR-24-e56279-s006.zip › EMBOR-2022-56279V3-Figure_5A_Source_Data-sd.xlsx]

## Sheet: Sheet1
Time (weeks)	PEG			BCT
0	166.231	150.542	215.8	168.55	254.21	196.928
1	153.22	154.893	184.422	3.235	3.202	3.769
2	136.319	153.863	206.515	3.114	3.408	3.739
3	161.864	157.287	195.301	3.218	2.696	3.903
4	155.907	158.775	210.581	2.954	2.917	3.531
