# Supplementary material for: Arginine dependency is a therapeutically exploitable vulnerability in chronic myeloid leukaemic stem cells
Source: EMBO Rep. 2023 Jul 25;24(10):e56279. doi: 10.15252/embr.202256279 (PMC10561355; doi:10.15252/embr.202256279)
Supplement: Supplementary file 9 — Source Data for Figure 5 [file EMBR-24-e56279-s006.zip › EMBOR-2022-56279V3-Figure_5B_Source_Data-sd.xlsx]

## Sheet: Sheet1
Time (weeks)	PEG			BCT
0	46.976	41.459	58.301	69.985	95.825	103.695
1	46.472	42.262	44.227	132.216	129.892	156.344
2	45.928	46.169	55.187	130.874	144.342	149.214
3	55.035	49.362	46.578	128.002	148.925	166.968
4	50.851	36.216	65.553	105.365	119.134	130.922
