# Supplementary material for: Arginine dependency is a therapeutically exploitable vulnerability in chronic myeloid leukaemic stem cells
Source: EMBO Rep. 2023 Jul 25;24(10):e56279. doi: 10.15252/embr.202256279 (PMC10561355; doi:10.15252/embr.202256279)
Supplement: Supplementary file 9 — Source Data for Figure 5 [file EMBR-24-e56279-s006.zip › EMBOR-2022-56279V3-Figure_5G_Source_Data-sd.xlsx]

## Sheet: Sheet1
Vec	IM	BCT	IM BCT
43.7	68.5	11.8	8.02
85.5	97	8.33	15.7
73.9	91.8	4.72	8.34
95.4	89.6	20.4	22.4
35.8	55.9	22.2	23.8
94.7	89.6	37.9	13.6
66.1	81.8		3.23
73.7	11.1
