# Supplementary material for: Arginine dependency is a therapeutically exploitable vulnerability in chronic myeloid leukaemic stem cells
Source: EMBO Rep. 2023 Jul 25;24(10):e56279. doi: 10.15252/embr.202256279 (PMC10561355; doi:10.15252/embr.202256279)
Supplement: Supplementary file 9 — Source Data for Figure 5 [file EMBR-24-e56279-s006.zip › EMBOR-2022-56279V3-Figure_5H_Source_Data-sd.xlsx]

## Sheet: Sheet1
Vec	IM	BCT	IM BCT
24.4439	135.674	0.697842	4.62985
63.5132	75.5848	3.14193	2.39307
100.786	330.809	4.41781	18.251
211.257	108.051	3.89628	5.66714
11.6941	13.2881	3.6406	14.7879
163.27	128.347	11.6846	13.1567
17.6322	273.85		11.3101
207.403	82.003
